# Supplementary material for: 4-[(5-Chloro-3-methyl-1-phenyl-1H-pyrazol-4-yl)methyl­idene­amino]-1,5-dimethyl-2-phenyl-1H-pyrazol-3(2H)-one
Source: Acta Crystallogr Sect E Struct Rep Online. 2010 Oct 9;66(Pt 11):o2724. doi: 10.1107/S1600536810039048 (PMC3009036; doi:10.1107/S1600536810039048)
Supplement: Supplementary file 1 [file e-66-o2724-sup1.cif]

##############################################################################
###                                                                        ###
###        Electronic paper (Acta Crystallographica Section E)             ###
###                                                                        ###
##############################################################################
#                                                                            #
# This CIF contains the data in a paper accepted for publication in Acta     #
# Crystallographica Section E. It conforms to the requirements of Notes      #
# for Authors for Section E, and has been peer reviewed under the auspices   #
# of the IUCr Commission on Journals.                                        #
#                                                                            #
# Full details of the Crystallographic Information File format               #
# are given in the paper "The Crystallographic Information File (CIF):       #
# a New Standard Archive File for Crystallography" by S. R. Hall, F. H.      #
# Allen and I. D. Brown [Acta Cryst. (1991), A47, 655-685].                  #
#                                                                            #
# The current version of the core CIF dictionary is obtainable from          #
# ftp://ftp.iucr.org/pub/cif_core.dic. The current version number is 2.4.    #
#                                                                            #
# Software is freely available for graphical display of the structure(s) in  #
# this CIF.  For information consult the CIF home page http://www.iucr.org/  #
# cif/home.html                                                              #
#                                                                            #
# This file may be used for bona fide research purposes within the           #
# scientific community so long as proper attribution is given to the journal # 
# article from which it was obtained.                                        #
#                                                                            #
##############################################################################
                                             
data_I
_audit_creation_method     SHELXL97
_chemical_name_systematic
;
4-[(5-Chloro-3-methyl-1-phenyl-1<i>H</i>-pyrazol-4-yl)methylideneamino]-
1,5-dimethyl-2-phenyl-1<i>H</i>-pyrazol-3(2<i>H</i>)-one
;
_chemical_name_common     ?
_chemical_formula_moiety     'C22 H20 Cl N5 O'
_chemical_formula_sum     'C22 H20 Cl N5 O'
_chemical_formula_iupac     'C22 H20 Cl N5 O'
_chemical_formula_weight     405.88
_chemical_melting_point     ?
_symmetry_cell_setting     monoclinic
_symmetry_space_group_name_H-M     'P 21/n'
_symmetry_space_group_name_Hall     '-P 2yn'
loop_
    _symmetry_equiv_pos_as_xyz
    'x, y, z'
    '-x+1/2, y+1/2, -z+1/2'
    '-x, -y, -z'
    'x-1/2, -y-1/2, z-1/2'
_cell_length_a     8.3982(17)
_cell_length_b     9.5204(19)
_cell_length_c     24.401(5)
_cell_angle_alpha     90.00
_cell_angle_beta     97.24(3)
_cell_angle_gamma     90.00
_cell_volume     1935.4(7)
_cell_formula_units_Z     4
_cell_measurement_reflns_used     4998
_cell_measurement_theta_min     1.683
_cell_measurement_theta_max     27.866
_cell_measurement_temperature     113(2)
_exptl_crystal_description     block
_exptl_crystal_colour     'pale yellow'
_exptl_crystal_size_max     0.20
_exptl_crystal_size_mid     0.18
_exptl_crystal_size_min     0.10
_exptl_crystal_density_diffrn     1.393
_exptl_crystal_density_meas     ?
_exptl_crystal_density_method     'not measured'
_exptl_crystal_F_000     848
_exptl_absorpt_coefficient_mu     0.222
_exptl_absorpt_correction_type     multi-scan
_exptl_absorpt_process_details     '(CrystalClear; Rigaku, 2008)'
_exptl_absorpt_correction_T_min     0.9570
_exptl_absorpt_correction_T_max     0.9781
_exptl_special_details
;
;
_diffrn_ambient_temperature     113(2)
_diffrn_radiation_type     MoK\a
_diffrn_radiation_wavelength     0.71073
_diffrn_radiation_source     'rotating anode'
_diffrn_radiation_monochromator     confocal
_diffrn_measurement_device_type     'Rigaku Saturn CCD'
_diffrn_measurement_method     '\w and \f scans'
_diffrn_detector_area_resol_mean     7.31
_diffrn_reflns_number     15458
_diffrn_reflns_av_R_equivalents     0.0461
_diffrn_reflns_av_sigmaI/netI     0.0371
_diffrn_reflns_theta_min     1.68
_diffrn_reflns_theta_max     25.01
_diffrn_reflns_theta_full     25.01
_diffrn_measured_fraction_theta_max     0.999
_diffrn_measured_fraction_theta_full     0.999
_diffrn_reflns_limit_h_min     -9
_diffrn_reflns_limit_h_max     9
_diffrn_reflns_limit_k_min     -11
_diffrn_reflns_limit_k_max     11
_diffrn_reflns_limit_l_min     -29
_diffrn_reflns_limit_l_max     29
_diffrn_standards_number     0
_diffrn_standards_interval_count     0
_diffrn_standards_interval_time     0
_diffrn_standards_decay_%     0
_refine_special_details
;
Refinement of <i>F</i>^2^ against ALL reflections. The weighted <i>R</i>-factor
<i>wR</i> and goodness of fit <i>S</i> are based on <i>F</i>^2^, conventional
<i>R</i>-factors <i>R</i> are based on <i>F</i>, with <i>F</i> set to zero for
negative <i>F</i>^2^. The threshold expression of <i>F</i>^2^ >
\s(<i>F</i>^2^) is used only for calculating <i>R</i>-factors(gt) <i>etc</i>.
and is not relevant to the choice of reflections for refinement.
<i>R</i>-factors based on <i>F</i>^2^ are statistically about twice as large
as those based on <i>F</i>, and <i>R</i>- factors based on ALL data will be
even larger.
;
_reflns_number_total     3397
_reflns_number_gt     2871
_reflns_threshold_expression     I>2\s(I)
_refine_ls_structure_factor_coef     Fsqd
_refine_ls_matrix_type     full
_refine_ls_R_factor_all     0.0542
_refine_ls_R_factor_gt     0.0438
_refine_ls_wR_factor_gt     0.0983
_refine_ls_wR_factor_ref     0.1051
_refine_ls_goodness_of_fit_ref     1.080
_refine_ls_restrained_S_all     1.080
_refine_ls_number_reflns     3397
_refine_ls_number_parameters     266
_refine_ls_number_restraints     0
_refine_ls_hydrogen_treatment     constr
_refine_ls_weighting_scheme     calc
_refine_ls_weighting_details
       'calc w = 1/[\s^2^(Fo^2^)+(0.0533P)^2^+0.6515P] where P=(Fo^2^+2Fc^2^)/3'
_atom_sites_solution_hydrogens     geom
_atom_sites_solution_primary     direct
_atom_sites_solution_secondary     difmap
_refine_ls_shift/su_max     0.001
_refine_ls_shift/su_mean     0.000
_refine_diff_density_max     0.409
_refine_diff_density_min     -0.247
_refine_ls_extinction_method     'SHELXL97 (Sheldrick, 2008)'
_refine_ls_extinction_coef     0.0242(16)
_refine_ls_extinction_expression
                                  'Fc^*^=kFc[1+0.001xFc^2^\l^3^/sin(2\q)]^-1/4^'
loop_
    _atom_type_symbol
    _atom_type_description
    _atom_type_scat_dispersion_real
    _atom_type_scat_dispersion_imag
    _atom_type_scat_source
    'C' 'C' 0.0033 0.0016
                         'International Tables Vol C Tables 4.2.6.8 and 6.1.1.4'
    'H' 'H' 0.0000 0.0000
                         'International Tables Vol C Tables 4.2.6.8 and 6.1.1.4'
    'N' 'N' 0.0061 0.0033
                         'International Tables Vol C Tables 4.2.6.8 and 6.1.1.4'
    'O' 'O' 0.0106 0.0060
                         'International Tables Vol C Tables 4.2.6.8 and 6.1.1.4'
    'Cl' 'Cl' 0.1484 0.1585
                         'International Tables Vol C Tables 4.2.6.8 and 6.1.1.4'
_computing_data_collection     'CrystalClear (Rigaku, 2008)'
_computing_cell_refinement     'CrystalClear (Rigaku, 2008)'
_computing_data_reduction     'CrystalClear (Rigaku, 2008)'
_computing_structure_solution     'SHELXS97 (Sheldrick, 2008)'
_computing_structure_refinement     'SHELXL97 (Sheldrick, 2008)'
_computing_molecular_graphics
;
ORTEP-3 (Farrugia, 1997) and Mercury (Macrae <i>et al.</i>,
2006)
;
_computing_publication_material     'SHELXTL (Sheldrick, 2008)'
loop_
    _atom_site_type_symbol
    _atom_site_label
    _atom_site_fract_x
    _atom_site_fract_y
    _atom_site_fract_z
    _atom_site_U_iso_or_equiv
    _atom_site_adp_type
    _atom_site_calc_flag
    _atom_site_refinement_flags
    _atom_site_occupancy
    _atom_site_disorder_assembly
    _atom_site_disorder_group
    Cl Cl1 0.56582(6) 0.05661(6) 0.08916(2) 0.02960(19) Uani d . 1 . .
    O O1 0.75786(16) 0.36105(15) -0.04914(6) 0.0251(4) Uani d . 1 . .
    N N1 0.80398(18) -0.09683(17) 0.14372(6) 0.0175(4) Uani d . 1 . .
    N N2 0.96786(17) -0.11576(16) 0.14899(6) 0.0172(4) Uani d . 1 . .
    N N3 1.03166(18) 0.19175(16) 0.02437(6) 0.0181(4) Uani d . 1 . .
    N N4 0.98109(19) 0.45266(17) -0.08446(6) 0.0196(4) Uani d . 1 . .
    N N5 1.14617(18) 0.42156(17) -0.07913(6) 0.0201(4) Uani d . 1 . .
    C C1 0.7142(2) -0.1746(2) 0.17966(8) 0.0181(4) Uani d . 1 . .
    C C2 0.5695(2) -0.2379(2) 0.16005(8) 0.0206(4) Uani d . 1 . .
    H H2 0.5247 -0.2262 0.1226 0.025 Uiso calc R 1 . .
    C C3 0.4910(2) -0.3182(2) 0.19566(9) 0.0246(5) Uani d . 1 . .
    H H3 0.3912 -0.3610 0.1826 0.030 Uiso calc R 1 . .
    C C4 0.5566(2) -0.3368(2) 0.25005(9) 0.0263(5) Uani d . 1 . .
    H H4 0.5026 -0.3927 0.2742 0.032 Uiso calc R 1 . .
    C C5 0.7015(2) -0.2736(2) 0.26924(8) 0.0254(5) Uani d . 1 . .
    H H5 0.7469 -0.2867 0.3066 0.031 Uiso calc R 1 . .
    C C6 0.7808(2) -0.1913(2) 0.23432(8) 0.0213(5) Uani d . 1 . .
    H H6 0.8794 -0.1468 0.2477 0.026 Uiso calc R 1 . .
    C C7 0.7592(2) 0.0000(2) 0.10393(8) 0.0186(4) Uani d . 1 . .
    C C8 0.8934(2) 0.04644(19) 0.08215(8) 0.0164(4) Uani d . 1 . .
    C C9 1.0207(2) -0.0306(2) 0.11224(7) 0.0163(4) Uani d . 1 . .
    C C10 1.1952(2) -0.0254(2) 0.10710(8) 0.0209(4) Uani d . 1 . .
    H H10A 1.2521 -0.0946 0.1321 0.031 Uiso calc R 1 . .
    H H10B 1.2366 0.0688 0.1168 0.031 Uiso calc R 1 . .
    H H10C 1.2119 -0.0470 0.0690 0.031 Uiso calc R 1 . .
    C C11 0.8978(2) 0.14939(19) 0.03858(8) 0.0174(4) Uani d . 1 . .
    H H11 0.8001 0.1860 0.0203 0.021 Uiso calc R 1 . .
    C C12 1.0353(2) 0.2915(2) -0.01714(8) 0.0178(4) Uani d . 1 . .
    C C13 1.1767(2) 0.3331(2) -0.03503(7) 0.0189(4) Uani d . 1 . .
    C C14 1.3431(2) 0.2994(2) -0.01061(8) 0.0265(5) Uani d . 1 . .
    H H14A 1.4097 0.2833 -0.0402 0.040 Uiso calc R 1 . .
    H H14B 1.3425 0.2145 0.0121 0.040 Uiso calc R 1 . .
    H H14C 1.3871 0.3779 0.0124 0.040 Uiso calc R 1 . .
    C C15 0.9051(2) 0.3662(2) -0.04929(8) 0.0191(4) Uani d . 1 . .
    C C16 1.2558(2) 0.5346(2) -0.09045(9) 0.0277(5) Uani d . 1 . .
    H H16A 1.2703 0.5994 -0.0590 0.042 Uiso calc R 1 . .
    H H16B 1.2106 0.5856 -0.1237 0.042 Uiso calc R 1 . .
    H H16C 1.3598 0.4944 -0.0962 0.042 Uiso calc R 1 . .
    C C17 0.9040(2) 0.5093(2) -0.13518(8) 0.0194(4) Uani d . 1 . .
    C C18 0.9457(2) 0.4650(2) -0.18560(8) 0.0231(5) Uani d . 1 . .
    H H18 1.0276 0.3968 -0.1870 0.028 Uiso calc R 1 . .
    C C19 0.8665(2) 0.5215(2) -0.23385(8) 0.0257(5) Uani d . 1 . .
    H H19 0.8960 0.4932 -0.2685 0.031 Uiso calc R 1 . .
    C C20 0.7448(2) 0.6188(2) -0.23199(8) 0.0250(5) Uani d . 1 . .
    H H20 0.6897 0.6560 -0.2652 0.030 Uiso calc R 1 . .
    C C21 0.7038(2) 0.6615(2) -0.18128(9) 0.0256(5) Uani d . 1 . .
    H H21 0.6198 0.7278 -0.1799 0.031 Uiso calc R 1 . .
    C C22 0.7844(2) 0.6082(2) -0.13259(8) 0.0235(5) Uani d . 1 . .
    H H22 0.7578 0.6393 -0.0979 0.028 Uiso calc R 1 . .
loop_
    _atom_site_aniso_label
    _atom_site_aniso_U_11
    _atom_site_aniso_U_22
    _atom_site_aniso_U_33
    _atom_site_aniso_U_12
    _atom_site_aniso_U_13
    _atom_site_aniso_U_23
    Cl1 0.0146(3) 0.0348(3) 0.0391(3) 0.0050(2) 0.0026(2) 0.0133(2)
    O1 0.0202(8) 0.0284(8) 0.0269(8) 0.0014(6) 0.0035(6) 0.0068(6)
    N1 0.0137(8) 0.0208(9) 0.0185(8) -0.0001(7) 0.0033(6) 0.0039(7)
    N2 0.0132(8) 0.0197(9) 0.0187(8) 0.0005(7) 0.0021(6) 0.0010(7)
    N3 0.0204(9) 0.0170(9) 0.0169(8) -0.0018(7) 0.0024(7) 0.0003(6)
    N4 0.0204(8) 0.0215(9) 0.0171(8) 0.0023(7) 0.0031(7) 0.0051(7)
    N5 0.0189(9) 0.0227(9) 0.0185(8) -0.0020(7) 0.0012(7) 0.0040(7)
    C1 0.0181(10) 0.0162(10) 0.0213(10) 0.0016(8) 0.0073(8) 0.0021(8)
    C2 0.0198(10) 0.0218(11) 0.0209(10) 0.0011(8) 0.0049(8) -0.0013(8)
    C3 0.0223(11) 0.0198(11) 0.0330(12) -0.0023(8) 0.0087(9) -0.0020(9)
    C4 0.0305(12) 0.0190(11) 0.0324(12) 0.0012(9) 0.0155(10) 0.0055(9)
    C5 0.0308(12) 0.0253(12) 0.0213(10) 0.0037(9) 0.0075(9) 0.0055(9)
    C6 0.0211(10) 0.0213(11) 0.0215(10) -0.0002(8) 0.0028(8) 0.0018(8)
    C7 0.0152(10) 0.0192(11) 0.0208(10) 0.0022(8) 0.0006(8) 0.0016(8)
    C8 0.0154(9) 0.0168(10) 0.0166(9) -0.0007(8) 0.0010(8) -0.0004(8)
    C9 0.0170(9) 0.0172(10) 0.0148(9) -0.0010(8) 0.0024(8) -0.0014(8)
    C10 0.0158(10) 0.0248(11) 0.0220(10) 0.0005(8) 0.0030(8) 0.0026(8)
    C11 0.0192(10) 0.0160(10) 0.0166(10) 0.0021(8) 0.0001(8) 0.0021(8)
    C12 0.0218(10) 0.0162(10) 0.0154(9) -0.0008(8) 0.0021(8) 0.0000(8)
    C13 0.0239(10) 0.0199(11) 0.0127(9) -0.0014(8) 0.0012(8) -0.0008(8)
    C14 0.0213(11) 0.0367(13) 0.0217(11) -0.0007(9) 0.0035(9) 0.0048(9)
    C15 0.0231(11) 0.0174(11) 0.0169(10) -0.0015(8) 0.0028(8) -0.0001(8)
    C16 0.0283(12) 0.0251(12) 0.0305(12) -0.0043(9) 0.0072(9) 0.0051(9)
    C17 0.0233(10) 0.0162(10) 0.0182(10) -0.0040(8) 0.0001(8) 0.0033(8)
    C18 0.0275(11) 0.0207(11) 0.0215(10) 0.0009(9) 0.0054(9) 0.0028(8)
    C19 0.0334(12) 0.0276(12) 0.0160(10) -0.0055(10) 0.0030(9) 0.0006(9)
    C20 0.0279(11) 0.0231(12) 0.0219(10) -0.0055(9) -0.0048(9) 0.0046(9)
    C21 0.0239(11) 0.0221(11) 0.0293(12) 0.0015(9) -0.0025(9) 0.0016(9)
    C22 0.0277(11) 0.0228(11) 0.0198(10) -0.0011(9) 0.0019(9) -0.0013(8)
_geom_special_details
;
All e.s.d.'s (except the e.s.d. in the dihedral angle between two l.s. planes)
are estimated using the full covariance matrix. The cell e.s.d.'s are taken
into account individually in the estimation of e.s.d.'s in distances, angles
and torsion angles; correlations between e.s.d.'s in cell parameters are only
used when they are defined by crystal symmetry. An approximate (isotropic)
treatment of cell e.s.d.'s is used for estimating e.s.d.'s involving l.s.
planes.
;
loop_
    _geom_bond_atom_site_label_1
    _geom_bond_atom_site_label_2
    _geom_bond_site_symmetry_2
    _geom_bond_distance
    _geom_bond_publ_flag
    Cl1 C7 . 1.7064(19) ?
    O1 C15 . 1.238(2) ?
    N1 C7 . 1.357(2) ?
    N1 N2 . 1.378(2) ?
    N1 C1 . 1.433(2) ?
    N2 C9 . 1.326(2) ?
    N3 C11 . 1.282(2) ?
    N3 C12 . 1.392(2) ?
    N4 C15 . 1.400(2) ?
    N4 N5 . 1.408(2) ?
    N4 C17 . 1.428(2) ?
    N5 C13 . 1.365(2) ?
    N5 C16 . 1.465(3) ?
    C1 C2 . 1.386(3) ?
    C1 C6 . 1.389(3) ?
    C2 C3 . 1.385(3) ?
    C2 H2 . 0.9500 ?
    C3 C4 . 1.383(3) ?
    C3 H3 . 0.9500 ?
    C4 C5 . 1.385(3) ?
    C4 H4 . 0.9500 ?
    C5 C6 . 1.388(3) ?
    C5 H5 . 0.9500 ?
    C6 H6 . 0.9500 ?
    C7 C8 . 1.378(3) ?
    C8 C9 . 1.422(3) ?
    C8 C11 . 1.450(3) ?
    C9 C10 . 1.487(3) ?
    C10 H10A . 0.9800 ?
    C10 H10B . 0.9800 ?
    C10 H10C . 0.9800 ?
    C11 H11 . 0.9500 ?
    C12 C13 . 1.374(3) ?
    C12 C15 . 1.449(3) ?
    C13 C14 . 1.484(3) ?
    C14 H14A . 0.9800 ?
    C14 H14B . 0.9800 ?
    C14 H14C . 0.9800 ?
    C16 H16A . 0.9800 ?
    C16 H16B . 0.9800 ?
    C16 H16C . 0.9800 ?
    C17 C22 . 1.384(3) ?
    C17 C18 . 1.387(3) ?
    C18 C19 . 1.385(3) ?
    C18 H18 . 0.9500 ?
    C19 C20 . 1.385(3) ?
    C19 H19 . 0.9500 ?
    C20 C21 . 1.387(3) ?
    C20 H20 . 0.9500 ?
    C21 C22 . 1.387(3) ?
    C21 H21 . 0.9500 ?
    C22 H22 . 0.9500 ?
loop_
    _geom_angle_atom_site_label_1
    _geom_angle_atom_site_label_2
    _geom_angle_atom_site_label_3
    _geom_angle_site_symmetry_1
    _geom_angle_site_symmetry_3
    _geom_angle
    _geom_angle_publ_flag
    C7 N1 N2 . . 109.82(14) ?
    C7 N1 C1 . . 132.03(16) ?
    N2 N1 C1 . . 118.13(15) ?
    C9 N2 N1 . . 105.80(15) ?
    C11 N3 C12 . . 120.78(16) ?
    C15 N4 N5 . . 109.84(15) ?
    C15 N4 C17 . . 124.14(16) ?
    N5 N4 C17 . . 119.57(15) ?
    C13 N5 N4 . . 106.72(14) ?
    C13 N5 C16 . . 122.81(16) ?
    N4 N5 C16 . . 117.58(15) ?
    C2 C1 C6 . . 120.76(18) ?
    C2 C1 N1 . . 121.27(17) ?
    C6 C1 N1 . . 117.88(17) ?
    C3 C2 C1 . . 119.28(19) ?
    C3 C2 H2 . . 120.4 ?
    C1 C2 H2 . . 120.4 ?
    C4 C3 C2 . . 120.61(19) ?
    C4 C3 H3 . . 119.7 ?
    C2 C3 H3 . . 119.7 ?
    C3 C4 C5 . . 119.72(19) ?
    C3 C4 H4 . . 120.1 ?
    C5 C4 H4 . . 120.1 ?
    C4 C5 C6 . . 120.45(19) ?
    C4 C5 H5 . . 119.8 ?
    C6 C5 H5 . . 119.8 ?
    C5 C6 C1 . . 119.18(18) ?
    C5 C6 H6 . . 120.4 ?
    C1 C6 H6 . . 120.4 ?
    N1 C7 C8 . . 109.14(16) ?
    N1 C7 Cl1 . . 122.43(14) ?
    C8 C7 Cl1 . . 128.31(15) ?
    C7 C8 C9 . . 103.49(16) ?
    C7 C8 C11 . . 126.70(17) ?
    C9 C8 C11 . . 129.81(17) ?
    N2 C9 C8 . . 111.75(16) ?
    N2 C9 C10 . . 119.64(17) ?
    C8 C9 C10 . . 128.61(17) ?
    C9 C10 H10A . . 109.5 ?
    C9 C10 H10B . . 109.5 ?
    H10A C10 H10B . . 109.5 ?
    C9 C10 H10C . . 109.5 ?
    H10A C10 H10C . . 109.5 ?
    H10B C10 H10C . . 109.5 ?
    N3 C11 C8 . . 121.01(17) ?
    N3 C11 H11 . . 119.5 ?
    C8 C11 H11 . . 119.5 ?
    C13 C12 N3 . . 121.80(17) ?
    C13 C12 C15 . . 108.06(17) ?
    N3 C12 C15 . . 130.13(17) ?
    N5 C13 C12 . . 110.13(17) ?
    N5 C13 C14 . . 121.60(17) ?
    C12 C13 C14 . . 128.17(18) ?
    C13 C14 H14A . . 109.5 ?
    C13 C14 H14B . . 109.5 ?
    H14A C14 H14B . . 109.5 ?
    C13 C14 H14C . . 109.5 ?
    H14A C14 H14C . . 109.5 ?
    H14B C14 H14C . . 109.5 ?
    O1 C15 N4 . . 123.90(17) ?
    O1 C15 C12 . . 131.67(18) ?
    N4 C15 C12 . . 104.43(16) ?
    N5 C16 H16A . . 109.5 ?
    N5 C16 H16B . . 109.5 ?
    H16A C16 H16B . . 109.5 ?
    N5 C16 H16C . . 109.5 ?
    H16A C16 H16C . . 109.5 ?
    H16B C16 H16C . . 109.5 ?
    C22 C17 C18 . . 120.90(18) ?
    C22 C17 N4 . . 118.02(17) ?
    C18 C17 N4 . . 121.07(18) ?
    C19 C18 C17 . . 119.21(19) ?
    C19 C18 H18 . . 120.4 ?
    C17 C18 H18 . . 120.4 ?
    C20 C19 C18 . . 120.59(19) ?
    C20 C19 H19 . . 119.7 ?
    C18 C19 H19 . . 119.7 ?
    C19 C20 C21 . . 119.54(19) ?
    C19 C20 H20 . . 120.2 ?
    C21 C20 H20 . . 120.2 ?
    C20 C21 C22 . . 120.50(19) ?
    C20 C21 H21 . . 119.8 ?
    C22 C21 H21 . . 119.8 ?
    C17 C22 C21 . . 119.24(19) ?
    C17 C22 H22 . . 120.4 ?
    C21 C22 H22 . . 120.4 ?
loop_
    _geom_torsion_atom_site_label_1
    _geom_torsion_atom_site_label_2
    _geom_torsion_atom_site_label_3
    _geom_torsion_atom_site_label_4
    _geom_torsion_site_symmetry_1
    _geom_torsion_site_symmetry_2
    _geom_torsion_site_symmetry_3
    _geom_torsion_site_symmetry_4
    _geom_torsion
    _geom_torsion_publ_flag
    C7 N1 N2 C9 . . . . -0.2(2) ?
    C1 N1 N2 C9 . . . . -178.74(16) ?
    C15 N4 N5 C13 . . . . -9.4(2) ?
    C17 N4 N5 C13 . . . . -162.32(16) ?
    C15 N4 N5 C16 . . . . -152.04(17) ?
    C17 N4 N5 C16 . . . . 55.0(2) ?
    C7 N1 C1 C2 . . . . 44.7(3) ?
    N2 N1 C1 C2 . . . . -137.15(18) ?
    C7 N1 C1 C6 . . . . -138.7(2) ?
    N2 N1 C1 C6 . . . . 39.5(2) ?
    C6 C1 C2 C3 . . . . 0.1(3) ?
    N1 C1 C2 C3 . . . . 176.61(17) ?
    C1 C2 C3 C4 . . . . -0.7(3) ?
    C2 C3 C4 C5 . . . . 0.5(3) ?
    C3 C4 C5 C6 . . . . 0.3(3) ?
    C4 C5 C6 C1 . . . . -0.9(3) ?
    C2 C1 C6 C5 . . . . 0.7(3) ?
    N1 C1 C6 C5 . . . . -175.93(17) ?
    N2 N1 C7 C8 . . . . 0.1(2) ?
    C1 N1 C7 C8 . . . . 178.39(18) ?
    N2 N1 C7 Cl1 . . . . -176.18(13) ?
    C1 N1 C7 Cl1 . . . . 2.1(3) ?
    N1 C7 C8 C9 . . . . 0.0(2) ?
    Cl1 C7 C8 C9 . . . . 176.01(15) ?
    N1 C7 C8 C11 . . . . 179.71(17) ?
    Cl1 C7 C8 C11 . . . . -4.3(3) ?
    N1 N2 C9 C8 . . . . 0.2(2) ?
    N1 N2 C9 C10 . . . . -179.94(16) ?
    C7 C8 C9 N2 . . . . -0.1(2) ?
    C11 C8 C9 N2 . . . . -179.82(18) ?
    C7 C8 C9 C10 . . . . -179.97(19) ?
    C11 C8 C9 C10 . . . . 0.3(3) ?
    C12 N3 C11 C8 . . . . -179.42(16) ?
    C7 C8 C11 N3 . . . . 175.01(19) ?
    C9 C8 C11 N3 . . . . -5.4(3) ?
    C11 N3 C12 C13 . . . . -176.57(18) ?
    C11 N3 C12 C15 . . . . 2.0(3) ?
    N4 N5 C13 C12 . . . . 8.4(2) ?
    C16 N5 C13 C12 . . . . 148.65(18) ?
    N4 N5 C13 C14 . . . . -168.34(17) ?
    C16 N5 C13 C14 . . . . -28.1(3) ?
    N3 C12 C13 N5 . . . . 174.47(16) ?
    C15 C12 C13 N5 . . . . -4.4(2) ?
    N3 C12 C13 C14 . . . . -9.1(3) ?
    C15 C12 C13 C14 . . . . 172.05(19) ?
    N5 N4 C15 O1 . . . . -172.85(17) ?
    C17 N4 C15 O1 . . . . -21.4(3) ?
    N5 N4 C15 C12 . . . . 6.6(2) ?
    C17 N4 C15 C12 . . . . 158.02(17) ?
    C13 C12 C15 O1 . . . . 177.9(2) ?
    N3 C12 C15 O1 . . . . -0.8(4) ?
    C13 C12 C15 N4 . . . . -1.4(2) ?
    N3 C12 C15 N4 . . . . 179.85(18) ?
    C15 N4 C17 C22 . . . . 67.4(3) ?
    N5 N4 C17 C22 . . . . -143.73(18) ?
    C15 N4 C17 C18 . . . . -111.6(2) ?
    N5 N4 C17 C18 . . . . 37.3(3) ?
    C22 C17 C18 C19 . . . . 0.3(3) ?
    N4 C17 C18 C19 . . . . 179.23(18) ?
    C17 C18 C19 C20 . . . . -1.4(3) ?
    C18 C19 C20 C21 . . . . 1.0(3) ?
    C19 C20 C21 C22 . . . . 0.4(3) ?
    C18 C17 C22 C21 . . . . 1.1(3) ?
    N4 C17 C22 C21 . . . . -177.85(17) ?
    C20 C21 C22 C17 . . . . -1.5(3) ?
data_global
_journal_date_recd_electronic     2010-09-24
_journal_date_accepted     2010-09-29
_journal_name_full     'Acta Crystallographica, Section E'
_journal_year     2010
_journal_volume     66
_journal_issue     11
_journal_page_first     o2724
_journal_page_last     o2724
_journal_paper_category     QO
_journal_coeditor_code     LH5137
_publ_contact_author_name     'Hualing Zhu'
_publ_contact_author_address
;
Department of Basic Science
Tianjin Agricultural College
Tianjin Jinjing Road No. 22
Tianjin 300384
People's Republic of China
;
_publ_contact_author_email     zhuhualing2004@126.com
_publ_contact_author_phone      2223781295
_publ_section_title
;\
4-[(5-Chloro-3-methyl-1-phenyl-1<i>H</i>-pyrazol-4-yl)methylideneamino]-1,5-\
dimethyl-2-phenyl-1<i>H</i>-pyrazol-3(2<i>H</i>)-one
;
loop_
    _publ_author_name
    _publ_author_address
    'Zhu, Hualing'
;
Department of Basic Science
Tianjin Agricultural College
Tianjin Jinjing Road No. 22
Tianjin 300384
People's Republic of China
;
    'Zhu, Jinhua'
;
Service Center of Meteorological Science and Technology of Shanxi Province
Taiyuan Xinjian Road No. 152
Taiyuan
Shanxi 030002
People's Republic of China
;
    'Ban, Litong'
;
Department of Agricultural Science
Tianjin Agricultural College
Tianjin Jinjing Road No. 22
Tianjin 300384
People's Republic of China
;
    'Zhang, Pingping'
;
Department of Food Science
Tianjin Agricultural College
Tianjin Jinjing Road No. 22
Tianjin 300384
People's Republic of China
;
    'Zhang, Miao'
;
Department of Basic Science
Tianjin Agricultural College
Tianjin Jinjing Road No. 22
Tianjin 300384
People's Republic of China
;
