# Supplementary material for: 4-[(5-Chloro-3-methyl-1-phenyl-1H-pyrazol-4-yl)methyl­idene­amino]-1,5-dimethyl-2-phenyl-1H-pyrazol-3(2H)-one
Source: Acta Crystallogr Sect E Struct Rep Online. 2010 Oct 9;66(Pt 11):o2724. doi: 10.1107/S1600536810039048 (PMC3009036; doi:10.1107/S1600536810039048)
Supplement: Supplementary file 2 [file e-66-o2724-Isup2.hkl]

# 
# h,k,l, Fc-squared, Fo-squared, sigma(Fo-squared) and status flag 
# 
data_I
_shelx_title ' shelxl in P2(1)/n' 
_shelx_refln_list_code          4 
_shelx_F_calc_maximum      199.20 
_exptl_crystal_F_000       848.00 
_reflns_d_resolution_high  0.8404 
 
loop_ 
 _symmetry_equiv_pos_as_xyz 
 'x, y, z' 
 '-x+1/2, y+1/2, -z+1/2' 
 '-x, -y, -z' 
 'x-1/2, -y-1/2, z-1/2' 
 
_cell_length_a     8.3982 
_cell_length_b     9.5204 
_cell_length_c    24.4006 
_cell_angle_alpha  90.000 
_cell_angle_beta   97.237 
_cell_angle_gamma  90.000 
 
_shelx_F_squared_multiplier     1.000 
 
loop_ 
 _refln_index_h 
 _refln_index_k 
 _refln_index_l 
 _refln_F_squared_calc 
 _refln_F_squared_meas 
 _refln_F_squared_sigma 
 _refln_observed_status 
   2   0   0      298.31      277.75      6.12 o 
   4   0   0     6194.84     6822.53    148.61 o 
   6   0   0     1516.56     1592.91     44.75 o 
   8   0   0      248.84      220.91     21.34 o 
   1   1   0     2225.88     1927.69     19.02 o 
   2   1   0     1066.33      931.12     13.86 o 
   3   1   0      114.66      112.70      4.46 o 
   4   1   0      152.10      136.17      4.16 o 
   5   1   0     2111.12     2224.81     35.72 o 
   6   1   0      244.13      224.50      5.64 o 
   7   1   0      183.57      162.31     13.69 o 
   8   1   0      574.94      600.12     17.55 o 
   9   1   0      543.89      610.66     17.71 o 
   0   2   0     4799.14     4155.75    165.98 o 
   1   2   0     2105.84     1800.46     34.46 o 
   2   2   0      308.41      288.22      5.71 o 
   3   2   0     1740.88     1739.29     31.61 o 
   4   2   0      109.99      121.81      5.47 o 
   5   2   0      528.39      559.33     16.15 o 
   6   2   0      665.27      660.38     12.83 o 
   7   2   0        0.44       -1.65      5.44 o 
   8   2   0       15.00       18.03      4.93 o 
   9   2   0      196.76      156.36     24.89 o 
   1   3   0     9530.12     8824.46     67.97 o 
   2   3   0     3125.29     2900.10     65.51 o 
   3   3   0      816.17      926.46     10.75 o 
   4   3   0       68.65       85.35      4.48 o 
   5   3   0      141.26      160.96      6.88 o 
   6   3   0      176.11      180.31      6.40 o 
   7   3   0        1.57        9.77      4.89 o 
   8   3   0        8.67       12.16      4.79 o 
   9   3   0      129.34      111.77     24.91 o 
   0   4   0       63.41       43.84      6.75 o 
   1   4   0      345.45      328.88      4.30 o 
   2   4   0     1640.65     1696.26     18.66 o 
   3   4   0     1028.04     1053.18     13.03 o 
   4   4   0      158.33      119.66      4.82 o 
   5   4   0      413.59      407.10     13.07 o 
   6   4   0        4.84        8.91      4.45 o 
   7   4   0      160.70      138.14     18.47 o 
   8   4   0       12.46       11.52      4.54 o 
   9   4   0       14.07       17.44      8.34 o 
   1   5   0      123.88      116.42      8.36 o 
   2   5   0      508.24      500.11      8.46 o 
   3   5   0      138.43      137.80      6.58 o 
   4   5   0      207.80      200.10      5.54 o 
   5   5   0      260.28      287.40      7.21 o 
   6   5   0       25.95       18.17      4.94 o 
   7   5   0        5.55       17.17      4.94 o 
   8   5   0      351.94      346.08     13.74 o 
   0   6   0     1529.77     1741.09     50.79 o 
   1   6   0      522.31      482.72     10.25 o 
   2   6   0      207.55      213.84      6.49 o 
   3   6   0     1405.09     1516.51     26.87 o 
   4   6   0      215.87      231.88     10.58 o 
   5   6   0       19.69       13.41      4.15 o 
   6   6   0        0.59        5.14      5.58 o 
   7   6   0       82.35       84.87     17.00 o 
   8   6   0      206.84      169.31     54.95 o 
   1   7   0      574.18      577.60     19.11 o 
   2   7   0       30.65       22.59      7.02 o 
   3   7   0      461.27      450.79     24.88 o 
   4   7   0      309.86      277.50      9.38 o 
   5   7   0       18.02       20.60      4.82 o 
   6   7   0      127.16       84.01     21.10 o 
   7   7   0       90.37       98.84     26.80 o 
   0   8   0      319.79      263.43     73.15 o 
   1   8   0       22.84       24.16      5.10 o 
   2   8   0      729.58      812.27     19.33 o 
   3   8   0      525.93      535.80     14.94 o 
   4   8   0        0.90       10.47      3.74 o 
   5   8   0       34.52       31.05      9.48 o 
   6   8   0      236.53      188.44     40.44 o 
   7   8   0       90.45      125.53     42.97 o 
   1   9   0       24.84       34.62     12.17 o 
   2   9   0      707.02      768.29     29.03 o 
   3   9   0        1.85        9.79      4.04 o 
   4   9   0      109.33      112.30      9.52 o 
   5   9   0      212.53      198.94     62.01 o 
   6   9   0      448.64      327.56    160.16 o 
   0  10   0      108.90      107.72     42.62 o 
   1  10   0        7.86        7.07      6.41 o 
   2  10   0      288.54      288.92     26.10 o 
   3  10   0      278.40      272.48     21.86 o 
   4  10   0      118.12       92.88     36.78 o 
   1  11   0      232.71      274.05     16.79 o 
   2  11   0       17.47       24.08     10.69 o 
  -9   0   1     1660.67     1747.93     48.44 o 
  -7   0   1       35.12       10.21      9.05 o 
  -5   0   1      227.36      266.71      8.58 o 
  -3   0   1      567.35      516.27      8.11 o 
  -1   0   1     6326.05     6110.25     92.29 o 
   1   0   1    24970.71    30836.06    659.78 o 
   3   0   1       29.42       37.30      8.02 o 
   5   0   1     3284.65     3394.86    111.11 o 
   7   0   1      634.39      598.42     15.93 o 
   9   0   1      188.58      186.63     41.36 o 
  -9   1   1       32.64       30.99      7.77 o 
  -8   1   1      429.12      390.67     10.90 o 
  -7   1   1     1136.12     1117.24     18.41 o 
  -6   1   1       99.43      121.30      7.83 o 
  -5   1   1       94.97      101.52      4.74 o 
  -4   1   1       30.66       35.87      3.60 o 
  -3   1   1      191.62      154.46      3.55 o 
  -2   1   1       45.02       44.31      2.19 o 
  -1   1   1      270.57      234.52      6.14 o 
   0   1   1       58.91       61.79      1.88 o 
   1   1   1     2355.70     1939.25     16.76 o 
   2   1   1     6354.11     6080.92     64.11 o 
   3   1   1      312.94      355.13      3.82 o 
   4   1   1       48.71       75.56      4.71 o 
   5   1   1      370.91      382.08      8.72 o 
   6   1   1      448.58      415.61     13.22 o 
   7   1   1     1314.95     1309.15     30.26 o 
   8   1   1      876.40      834.46     18.24 o 
   9   1   1      125.26      121.15     21.15 o 
  -9   2   1      170.73      197.55     13.85 o 
  -8   2   1       24.58       28.12      6.61 o 
  -7   2   1      641.90      597.47     16.73 o 
  -6   2   1      768.83      766.99     14.77 o 
  -5   2   1      273.15      328.91      6.39 o 
  -4   2   1     4634.74     4734.74     69.34 o 
  -3   2   1      390.23      356.50      3.16 o 
  -2   2   1     8947.95     8399.79     84.79 o 
  -1   2   1     4738.36     4172.58     50.55 o 
   0   2   1      637.45      597.85      4.05 o 
   1   2   1      358.08      351.10      3.50 o 
   2   2   1    11084.95    10455.04     94.92 o 
   3   2   1     1982.65     2017.97     19.62 o 
   4   2   1       28.60       17.43      3.90 o 
   5   2   1      128.94      109.93      4.35 o 
   6   2   1      377.38      423.66      9.08 o 
   7   2   1       68.97       49.08      8.88 o 
   8   2   1        0.85        2.96      4.48 o 
   9   2   1      468.67      454.66     14.71 o 
  -9   3   1      110.45       87.93     13.74 o 
  -8   3   1       18.80       18.83      7.43 o 
  -7   3   1      249.87      290.56     18.90 o 
  -6   3   1       58.47       64.28      3.42 o 
  -5   3   1      863.52      845.76     15.77 o 
  -4   3   1      202.83      210.77      4.24 o 
  -3   3   1     1257.84     1343.49     24.70 o 
  -2   3   1     2482.05     2499.35     42.60 o 
  -1   3   1     1401.17     1381.56     11.95 o 
   0   3   1     3702.01     3326.85     34.12 o 
   1   3   1    12573.58    12059.46     87.05 o 
   2   3   1      659.86      612.22      7.24 o 
   3   3   1     4384.13     4112.21     56.73 o 
   4   3   1        0.28        2.28      2.58 o 
   5   3   1     3568.96     3727.79     56.33 o 
   6   3   1      343.17      322.45      8.55 o 
   7   3   1      267.97      242.66     10.25 o 
   8   3   1      114.46       85.49     14.24 o 
   9   3   1      260.91      278.72     16.47 o 
  -9   4   1       37.89       42.66      9.20 o 
  -8   4   1       80.73       79.26     12.92 o 
  -7   4   1      656.22      644.32     16.42 o 
  -6   4   1     1826.85     1904.25     32.88 o 
  -5   4   1       72.27       82.37      4.36 o 
  -4   4   1     1778.82     1750.14     26.41 o 
  -3   4   1     4497.96     4567.84     37.70 o 
  -2   4   1       12.99       12.64      2.46 o 
  -1   4   1     1267.04     1279.75     15.48 o 
   0   4   1       53.45       50.36      6.92 o 
   1   4   1       31.31       34.85      4.25 o 
   2   4   1      130.43       87.78      4.63 o 
   3   4   1      759.28      780.94      6.82 o 
   4   4   1      493.57      465.36      7.79 o 
   5   4   1      557.25      561.99     11.05 o 
   6   4   1       43.70       42.50      7.92 o 
   7   4   1      143.33      158.14     11.13 o 
   8   4   1      236.93      269.70     21.23 o 
   9   4   1       11.36       19.29      8.72 o 
  -8   5   1      250.13      250.79     16.21 o 
  -7   5   1      846.26      852.02     26.74 o 
  -6   5   1      117.66      103.33     16.68 o 
  -5   5   1      442.64      447.81      7.90 o 
  -4   5   1       26.00       22.11      4.02 o 
  -3   5   1      319.61      310.46      6.33 o 
  -2   5   1      878.08      908.11     13.87 o 
  -1   5   1      125.97      115.01      6.91 o 
   0   5   1       26.97       33.05      4.84 o 
   1   5   1     1894.33     1989.60     19.78 o 
   2   5   1       82.12       91.92      7.67 o 
   3   5   1     1638.90     1625.94     25.46 o 
   4   5   1      402.51      405.56     10.41 o 
   5   5   1      684.85      666.49     12.54 o 
   6   5   1      583.95      540.72     10.34 o 
   7   5   1      404.62      408.84     20.71 o 
   8   5   1       13.64       10.45      7.65 o 
  -8   6   1      276.01      300.93     92.88 o 
  -7   6   1       32.17       24.80      7.94 o 
  -6   6   1       31.13       13.49      7.74 o 
  -5   6   1      454.89      406.24      7.06 o 
  -4   6   1        4.44        2.29      3.53 o 
  -3   6   1     1245.65     1290.05     23.08 o 
  -2   6   1      298.52      307.46      9.42 o 
  -1   6   1     1423.81     1468.92     30.83 o 
   0   6   1      824.66      842.02     19.04 o 
   1   6   1       80.91       71.86     13.37 o 
   2   6   1      278.91      225.38      7.94 o 
   3   6   1      203.48      244.77      7.25 o 
   4   6   1      754.32      726.59     13.64 o 
   5   6   1      163.27      155.09     12.06 o 
   6   6   1        9.79        2.10      8.84 o 
   7   6   1      547.47      570.17     25.55 o 
   8   6   1        7.37        3.33     10.12 o 
  -7   7   1      341.37      268.21     58.46 o 
  -6   7   1      863.42      816.46     23.46 o 
  -5   7   1      197.20      197.00      8.58 o 
  -4   7   1      949.86     1014.66     16.72 o 
  -3   7   1      152.69      149.77      8.58 o 
  -2   7   1      298.83      317.49      5.60 o 
  -1   7   1      206.11      246.16     16.22 o 
   0   7   1      298.12      278.81      7.07 o 
   1   7   1      233.34      245.07     10.27 o 
   2   7   1      279.56      279.24     13.38 o 
   3   7   1      208.36      233.29      9.56 o 
   4   7   1      988.29     1055.14     22.66 o 
   5   7   1      701.96      700.50     15.09 o 
   6   7   1      236.51      250.62     20.03 o 
   7   7   1      151.21      107.84     33.58 o 
  -7   8   1      938.71     1157.42     44.36 o 
  -6   8   1      244.94      205.66     22.17 o 
  -5   8   1       23.54       14.49      6.73 o 
  -4   8   1       83.96       79.88     14.64 o 
  -3   8   1       28.49       23.73      6.75 o 
  -2   8   1      713.67      749.48     19.67 o 
  -1   8   1     1021.98     1117.02     27.62 o 
   0   8   1       49.83       56.80     15.28 o 
   1   8   1      169.90      157.35     39.56 o 
   2   8   1      131.89      127.26     12.11 o 
   3   8   1       30.82       23.83      8.14 o 
   4   8   1      275.33      249.00     30.19 o 
   5   8   1      131.27      123.65     20.76 o 
   6   8   1       11.52       17.96     11.77 o 
  -6   9   1       16.03       22.23     29.18 o 
  -5   9   1       13.99        4.25      7.09 o 
  -4   9   1      628.65      623.16     36.78 o 
  -3   9   1      128.10       92.55     23.69 o 
  -2   9   1      820.73      814.36     36.10 o 
  -1   9   1      649.89      697.33     24.99 o 
   0   9   1      109.25       91.72     26.56 o 
   1   9   1      994.48      995.73     24.75 o 
   2   9   1        0.22       14.41      7.96 o 
   3   9   1      324.51      325.10     40.27 o 
   4   9   1        4.26       10.52      4.57 o 
   5   9   1      423.99      393.85    113.98 o 
  -4  10   1       44.44       35.67     20.86 o 
  -3  10   1      633.78      662.08     32.16 o 
  -2  10   1      175.22      196.78     69.34 o 
  -1  10   1       39.96       40.96     14.15 o 
   0  10   1      276.04      294.44     41.44 o 
   1  10   1       83.71       49.85     40.29 o 
   2  10   1      244.59      262.07     17.27 o 
   3  10   1       75.97       72.02     15.21 o 
  -2  11   1      114.88      116.85     29.88 o 
  -1  11   1       41.35       39.60     16.83 o 
   0  11   1        0.37       -5.22     11.23 o 
   1  11   1       14.62        8.61      9.96 o 
   2  11   1       76.70       51.75     15.12 o 
  -8   0   2       56.83       53.15     10.88 o 
  -6   0   2      930.40     1022.96     27.41 o 
  -4   0   2     1768.38     1788.61     25.47 o 
  -2   0   2     6853.24     6006.17     63.55 o 
   0   0   2     1741.75     1574.95     21.10 o 
   2   0   2        9.80        2.37      4.28 o 
   4   0   2     7909.85     7733.14    154.18 o 
   6   0   2     1289.51     1270.42     46.86 o 
   8   0   2      187.37      175.73     15.09 o 
  -9   1   2      510.11      522.05     17.48 o 
  -8   1   2      157.30      180.77      9.92 o 
  -7   1   2      335.85      323.41      7.78 o 
  -6   1   2     2407.58     2465.18     41.60 o 
  -5   1   2     5375.95     5885.48    131.09 o 
  -4   1   2      753.44      806.41      8.91 o 
  -3   1   2     5831.66     5444.54     49.14 o 
  -2   1   2     1142.48     1248.99     10.38 o 
  -1   1   2    10680.96    10919.74    118.28 o 
   0   1   2     3991.20     3678.13     42.45 o 
   1   1   2     3188.75     2933.32     29.99 o 
   2   1   2      200.71      166.93      3.14 o 
   3   1   2     1701.26     1616.30     15.15 o 
   4   1   2       21.32       37.41      5.21 o 
   5   1   2     1603.81     1682.40     25.06 o 
   6   1   2      281.99      295.24      7.36 o 
   7   1   2       19.54       24.64      6.21 o 
   8   1   2       36.18       37.06      7.62 o 
   9   1   2       28.51       18.45      7.33 o 
  -9   2   2        6.42       11.47      4.43 o 
  -8   2   2       13.16       18.78      5.36 o 
  -7   2   2      828.20      857.37     16.63 o 
  -6   2   2      109.32       99.50      6.86 o 
  -5   2   2     1492.44     1658.82     28.72 o 
  -4   2   2     2660.92     2786.13     29.40 o 
  -3   2   2      224.76      201.50      4.21 o 
  -2   2   2      104.33       86.07      2.78 o 
  -1   2   2      114.84      123.66      4.54 o 
   0   2   2      770.93      703.34      4.70 o 
   1   2   2      301.78      270.99      3.23 o 
   2   2   2     4200.53     3838.43     28.89 o 
   3   2   2     3703.95     3739.42     68.74 o 
   4   2   2        1.93        6.28      3.85 o 
   5   2   2      154.07      147.77      4.51 o 
   6   2   2     1768.65     1741.20     28.77 o 
   7   2   2        2.40        6.17      6.07 o 
   8   2   2       80.67       77.85     11.96 o 
   9   2   2      406.27      399.35     21.23 o 
  -9   3   2       48.95       37.12      9.62 o 
  -8   3   2      246.01      273.92     16.19 o 
  -7   3   2       32.46       40.60      8.18 o 
  -6   3   2     1363.78     1340.82     21.23 o 
  -5   3   2      309.51      328.12      6.68 o 
  -4   3   2       94.62       69.96      2.65 o 
  -3   3   2     5581.29     5376.69     64.94 o 
  -2   3   2      244.43      240.60      3.88 o 
  -1   3   2     7259.89     6834.01     79.46 o 
   0   3   2        5.81        3.40      2.08 o 
   1   3   2       23.13       15.44      2.85 o 
   2   3   2       39.84       48.70      4.56 o 
   3   3   2     1165.41     1253.58     10.40 o 
   4   3   2      263.55      306.17      5.39 o 
   5   3   2      216.64      213.10      6.70 o 
   6   3   2     2308.12     2341.49     35.00 o 
   7   3   2      104.53       89.99      6.32 o 
   8   3   2      109.24       99.21     14.94 o 
   9   3   2       58.32       45.70     15.62 o 
  -9   4   2       17.01       27.94      7.24 o 
  -8   4   2      126.13      123.96     17.88 o 
  -7   4   2     1922.55     2034.33     66.13 o 
  -6   4   2      697.35      692.97     16.97 o 
  -5   4   2       99.85       78.90      3.15 o 
  -4   4   2     2172.09     2215.48     52.95 o 
  -3   4   2     1498.78     1595.29     13.01 o 
  -2   4   2     3102.44     3255.28     61.96 o 
  -1   4   2     1534.87     1473.25     23.41 o 
   0   4   2       36.85       38.10      5.05 o 
   1   4   2      672.43      596.78      9.84 o 
   2   4   2     1012.39     1053.79     18.32 o 
   3   4   2      301.78      325.83      5.95 o 
   4   4   2      107.92      114.56      6.10 o 
   5   4   2      681.20      656.60     12.81 o 
   6   4   2       76.35       71.10      7.56 o 
   7   4   2     1207.93     1176.21     28.41 o 
   8   4   2      202.88      238.29     18.22 o 
   9   4   2      345.87      379.29     37.85 o 
  -8   5   2       16.18       17.41      6.09 o 
  -7   5   2      500.76      479.31     30.02 o 
  -6   5   2      934.29      968.61     20.05 o 
  -5   5   2       14.95       12.39      2.44 o 
  -4   5   2      833.52      857.09     15.00 o 
  -3   5   2      176.49      203.96      7.49 o 
  -2   5   2      334.57      362.53      6.32 o 
  -1   5   2      586.35      593.70     12.76 o 
   0   5   2      371.66      357.25      7.71 o 
   1   5   2      117.34      105.59      6.24 o 
   2   5   2       62.99       57.38      6.15 o 
   3   5   2       47.30       47.22      6.36 o 
   4   5   2      311.86      316.27     12.27 o 
   5   5   2      442.63      439.84      9.19 o 
   6   5   2      858.02      840.27     16.05 o 
   7   5   2      148.01      139.94      9.63 o 
   8   5   2      157.00      148.16     21.22 o 
  -8   6   2       36.49       16.36     11.13 o 
  -7   6   2       22.15       28.90      8.32 o 
  -6   6   2       31.16       27.54      6.25 o 
  -5   6   2     1154.65     1176.25     20.03 o 
  -4   6   2      177.50      185.17      5.05 o 
  -3   6   2       16.95       13.97      3.75 o 
  -2   6   2       25.84        9.94      3.49 o 
  -1   6   2      721.20      748.26     20.41 o 
   0   6   2       17.48       13.52      3.82 o 
   1   6   2      833.71      832.41     35.22 o 
   2   6   2      285.04      332.38      8.97 o 
   3   6   2        0.08        0.23      3.18 o 
   4   6   2      400.31      405.93      6.48 o 
   5   6   2       56.75       44.05      9.07 o 
   6   6   2       35.60       29.62      6.03 o 
   7   6   2      140.02      122.49     19.13 o 
   8   6   2       13.64       11.72      8.87 o 
  -7   7   2      168.04      131.66     26.21 o 
  -6   7   2     1525.41     1531.19     38.23 o 
  -5   7   2       14.51       14.77      6.19 o 
  -4   7   2     1012.09     1045.23     19.15 o 
  -3   7   2      231.16      247.53      5.84 o 
  -2   7   2        8.76        7.71      2.69 o 
  -1   7   2       23.95       20.78      7.97 o 
   0   7   2      167.50      141.26      8.48 o 
   1   7   2      461.30      485.09     12.95 o 
   2   7   2      149.21      160.85     10.81 o 
   3   7   2      245.71      279.95     20.36 o 
   4   7   2       20.60       16.96      5.02 o 
   5   7   2       39.84       32.84      6.57 o 
   6   7   2        5.93        2.35     12.94 o 
   7   7   2      314.95      312.22     28.36 o 
  -7   8   2      102.22       60.38     25.13 o 
  -6   8   2      517.84      520.74     21.84 o 
  -5   8   2       27.13       16.20      7.53 o 
  -4   8   2       79.91       71.06     14.22 o 
  -3   8   2      122.64      122.99     21.82 o 
  -2   8   2      182.62      169.35     14.05 o 
  -1   8   2       10.22        7.86      5.06 o 
   0   8   2      319.74      324.55     14.43 o 
   1   8   2        3.62        1.97      4.61 o 
   2   8   2      265.37      274.10     16.19 o 
   3   8   2       99.79       98.19     16.64 o 
   4   8   2      419.39      422.10     25.12 o 
   5   8   2       77.92       57.14     12.16 o 
   6   8   2      149.98      123.45     27.59 o 
  -6   9   2       34.91        2.87     27.20 o 
  -5   9   2       16.41       30.59     21.96 o 
  -4   9   2        0.31        2.65      6.05 o 
  -3   9   2      354.00      392.45     17.92 o 
  -2   9   2       22.50       22.64      8.01 o 
  -1   9   2        5.96       11.70      6.92 o 
   0   9   2        4.72        1.95      7.59 o 
   1   9   2      228.11      228.24     16.86 o 
   2   9   2      640.32      659.84     44.90 o 
   3   9   2      246.59      226.47     20.32 o 
   4   9   2      332.00      321.07     17.27 o 
   5   9   2       17.39        8.23     22.56 o 
  -4  10   2      114.49      116.76     26.73 o 
  -3  10   2      520.02      563.70     37.21 o 
  -2  10   2        0.31        3.14      6.61 o 
  -1  10   2      422.93      417.37     19.66 o 
   0  10   2      116.24      122.83     49.02 o 
   1  10   2      360.93      342.84     24.28 o 
   2  10   2      148.16      127.70     29.52 o 
   3  10   2       22.56       21.84     10.80 o 
  -2  11   2        0.80        5.69      6.18 o 
  -1  11   2        0.97        5.80     10.96 o 
   0  11   2       83.27       48.96     23.09 o 
   1  11   2       17.62       21.37      8.63 o 
   2  11   2      598.04      705.19     35.92 o 
  -9   0   3        4.64       14.71      9.98 o 
  -7   0   3       36.72       22.40      5.70 o 
  -5   0   3        8.61        6.82      3.46 o 
  -3   0   3     1233.00     1263.07     15.08 o 
  -1   0   3      749.17      666.16     16.49 o 
   1   0   3     5530.67     4756.42     46.71 o 
   3   0   3     6856.73     6583.17     84.76 o 
   5   0   3      176.97      182.08     14.10 o 
   7   0   3      291.64      280.32     14.11 o 
   9   0   3       29.48       14.09      6.51 o 
  -9   1   3        9.71       11.29      8.83 o 
  -8   1   3      545.72      536.96     17.60 o 
  -7   1   3      283.74      290.73      8.45 o 
  -6   1   3       39.84       22.13      4.68 o 
  -5   1   3      124.59      144.74      3.99 o 
  -4   1   3        9.21        2.20      2.67 o 
  -3   1   3     1446.22     1510.04     11.71 o 
  -2   1   3     4888.82     4332.51     55.82 o 
  -1   1   3       81.41       59.84      2.67 o 
   0   1   3      712.55      699.60      7.15 o 
   1   1   3    10924.03    10644.21    133.55 o 
   2   1   3      204.65      196.27      4.92 o 
   3   1   3      386.61      423.57      3.71 o 
   4   1   3     1589.04     1588.93     13.85 o 
   5   1   3      708.03      796.21     14.14 o 
   6   1   3      579.77      567.43     14.87 o 
   7   1   3      626.93      640.00     18.39 o 
   8   1   3      163.51      178.51     15.60 o 
   9   1   3      659.88      676.96     21.78 o 
  -9   2   3       19.65       12.33      6.46 o 
  -8   2   3       63.41       39.36      9.99 o 
  -7   2   3     1033.25     1013.65     19.86 o 
  -6   2   3      251.31      256.07      8.50 o 
  -5   2   3     1898.93     1878.61     29.41 o 
  -4   2   3      538.60      570.18     11.83 o 
  -3   2   3     1118.11     1115.10     11.96 o 
  -2   2   3        9.86        2.48      2.42 o 
  -1   2   3    34510.97    41436.21    396.34 o 
   0   2   3    10604.09    10088.11    105.90 o 
   1   2   3      206.40      206.18      3.12 o 
   2   2   3      472.84      492.80      5.54 o 
   3   2   3      243.97      299.72      3.85 o 
   4   2   3      320.92      344.92      6.53 o 
   5   2   3      127.02      123.04      4.62 o 
   6   2   3     1275.58     1280.30     22.46 o 
   7   2   3       16.80       12.36      5.04 o 
   8   2   3        3.13        2.77      4.92 o 
   9   2   3       17.08       16.08      6.19 o 
  -9   3   3      576.90      644.17     22.23 o 
  -8   3   3       87.80       97.86     13.62 o 
  -7   3   3      251.88      264.46     17.44 o 
  -6   3   3       48.11       48.72      9.27 o 
  -5   3   3        6.67       10.65      5.00 o 
  -4   3   3       76.29       81.35      9.80 o 
  -3   3   3     1048.92      977.98     17.11 o 
  -2   3   3       56.69       42.46      2.20 o 
  -1   3   3      989.52      888.21      9.64 o 
   0   3   3     1498.25     1563.34     15.97 o 
   1   3   3    13385.98    12815.36    110.64 o 
   2   3   3     1322.64     1204.18     18.84 o 
   3   3   3       12.53       11.43      2.48 o 
   4   3   3      327.61      327.20      6.42 o 
   5   3   3       12.55       21.03      3.70 o 
   6   3   3       84.27       94.24      5.50 o 
   7   3   3        2.36        6.34      4.50 o 
   8   3   3       33.38       23.55      7.09 o 
   9   3   3       87.83       58.42     17.35 o 
  -9   4   3      289.75      382.47     32.24 o 
  -8   4   3       32.30       51.88      8.45 o 
  -7   4   3      439.73      425.24     15.59 o 
  -6   4   3        0.18       12.12      6.92 o 
  -5   4   3       56.04       55.99      7.71 o 
  -4   4   3      289.27      339.78      4.70 o 
  -3   4   3      419.67      465.31      7.62 o 
  -2   4   3     5788.89     5362.48    118.98 o 
  -1   4   3      238.41      243.36      3.40 o 
   0   4   3      397.11      384.29      5.65 o 
   1   4   3       36.11       31.85      3.95 o 
   2   4   3     2577.58     2584.26     31.80 o 
   3   4   3      819.85      884.58      8.31 o 
   4   4   3     1349.87     1350.80     23.10 o 
   5   4   3      769.42      780.42     13.36 o 
   6   4   3      376.40      363.31      8.64 o 
   7   4   3      308.29      282.75      7.76 o 
   8   4   3      247.88      277.81     20.12 o 
   9   4   3        0.86        7.77      6.41 o 
  -8   5   3        1.61        5.36      5.87 o 
  -7   5   3      159.07      185.30     12.56 o 
  -6   5   3      513.42      496.03     15.87 o 
  -5   5   3     1048.85     1099.10     19.38 o 
  -4   5   3       92.92       86.53      6.08 o 
  -3   5   3       76.29       97.65      4.76 o 
  -2   5   3     1854.81     1984.90     34.15 o 
  -1   5   3     4663.33     4464.44     71.65 o 
   0   5   3      132.88      131.33      6.43 o 
   1   5   3        6.97        2.29      3.49 o 
   2   5   3      376.72      367.26      6.72 o 
   3   5   3      160.51      158.79     11.76 o 
   4   5   3       76.47       61.69      6.84 o 
   5   5   3       60.43       54.26      7.18 o 
   6   5   3      475.19      435.18     11.69 o 
   7   5   3       65.17       55.75     10.88 o 
   8   5   3        0.03       11.95     10.08 o 
  -8   6   3      501.10      589.87     25.43 o 
  -7   6   3        2.15        3.74      9.96 o 
  -6   6   3        0.89        1.79      5.58 o 
  -5   6   3     1952.50     1994.41     28.38 o 
  -4   6   3       48.96       35.53      5.38 o 
  -3   6   3      156.69      171.76      7.30 o 
  -2   6   3      803.16      768.08     18.98 o 
  -1   6   3      498.89      480.20     21.34 o 
   0   6   3      299.36      298.26      9.63 o 
   1   6   3        1.70       -4.91      6.19 o 
   2   6   3     2460.02     2546.14     49.11 o 
   3   6   3     1272.39     1362.46     37.38 o 
   4   6   3      323.00      324.89      8.33 o 
   5   6   3      233.09      220.51      7.73 o 
   6   6   3       26.13       29.07      5.99 o 
   7   6   3       72.24       68.58     14.05 o 
   8   6   3       50.57       44.94     10.79 o 
  -7   7   3      334.17      323.52     23.06 o 
  -6   7   3      155.99      138.57     27.85 o 
  -5   7   3      799.71      821.90     23.17 o 
  -4   7   3      534.05      563.11     14.54 o 
  -3   7   3     1013.23      980.40     69.30 o 
  -2   7   3      531.71      525.83     19.40 o 
  -1   7   3     1312.68     1424.06     30.49 o 
   0   7   3      246.02      285.17     15.25 o 
   1   7   3       30.19       26.16      6.87 o 
   2   7   3      808.24      831.99     21.22 o 
   3   7   3        0.80       -0.27      3.65 o 
   4   7   3        0.88       -1.45      7.34 o 
   5   7   3       32.77       26.63      5.54 o 
   6   7   3       60.19       64.81     14.71 o 
   7   7   3      479.49      542.05     26.16 o 
  -7   8   3        0.35       14.91     12.68 o 
  -6   8   3       44.82       38.27     12.48 o 
  -5   8   3      334.01      340.67     21.46 o 
  -4   8   3       60.71       58.38      9.95 o 
  -3   8   3      280.81      300.70     29.91 o 
  -2   8   3        0.61       -5.04     10.14 o 
  -1   8   3       82.16       76.26      4.43 o 
   0   8   3      142.65      154.63     31.81 o 
   1   8   3      709.76      721.63     24.94 o 
   2   8   3       57.20       60.35     10.26 o 
   3   8   3     1187.68     1274.50     40.00 o 
   4   8   3       47.79       43.67      7.81 o 
   5   8   3      280.07      314.07     60.40 o 
   6   8   3        0.14       26.67      8.43 o 
  -6   9   3      280.05      285.38    117.34 o 
  -5   9   3       83.10       69.93     25.07 o 
  -4   9   3      438.76      453.25     17.40 o 
  -3   9   3      161.27      144.45     29.26 o 
  -2   9   3      710.47      735.74     40.21 o 
  -1   9   3        4.62        4.84      6.19 o 
   0   9   3      178.55      192.32     21.67 o 
   1   9   3      120.66       97.98     19.94 o 
   2   9   3        0.47        9.76      4.68 o 
   3   9   3      396.62      379.43     23.71 o 
   4   9   3       42.31       48.11     11.24 o 
   5   9   3      329.23      332.61     32.34 o 
  -4  10   3       26.39      -10.89     16.29 o 
  -3  10   3     1223.06     1200.60     48.23 o 
  -2  10   3        6.96        4.97     12.76 o 
  -1  10   3        4.85       11.03      8.29 o 
   0  10   3      262.11      345.03     42.85 o 
   1  10   3      122.74       93.08     31.23 o 
   2  10   3      198.70      176.16     40.70 o 
   3  10   3       19.52       11.89      8.44 o 
   4  10   3      124.56       96.37     38.59 o 
  -2  11   3      291.69      261.47    105.19 o 
  -1  11   3       14.07      -13.02     15.68 o 
   0  11   3       28.24       25.80     11.51 o 
   1  11   3       65.03       59.42     19.36 o 
   2  11   3      137.87      108.94     28.80 o 
  -8   0   4      252.45      276.34     13.27 o 
  -6   0   4     4269.94     4608.24     90.30 o 
  -4   0   4       18.07       21.70      5.08 o 
  -2   0   4       33.89       58.97      8.35 o 
   0   0   4     1693.62     1496.05     31.07 o 
   2   0   4      429.45      343.58      8.78 o 
   4   0   4     1640.87     1814.09     30.65 o 
   6   0   4      727.38      756.22     22.96 o 
   8   0   4      184.66      184.35     27.30 o 
  -9   1   4        2.24        8.57      9.24 o 
  -8   1   4      218.68      208.81     21.65 o 
  -7   1   4       13.91        7.08      3.18 o 
  -6   1   4      115.59      106.40      5.77 o 
  -5   1   4     2570.28     2758.04     39.25 o 
  -4   1   4       47.29       59.66      3.70 o 
  -3   1   4      625.75      606.84      6.55 o 
  -2   1   4    10419.63     9785.99    116.99 o 
  -1   1   4     4417.02     3751.74     29.35 o 
   0   1   4      192.84      177.35      4.14 o 
   1   1   4      245.12      220.99      4.91 o 
   2   1   4     1010.73     1062.87     12.64 o 
   3   1   4     3750.55     3652.78     76.68 o 
   4   1   4      331.04      354.49     11.93 o 
   5   1   4        1.63        1.44      3.94 o 
   6   1   4       30.51       33.62      6.09 o 
   7   1   4     1283.13     1261.68     20.61 o 
   8   1   4        0.03       -0.21      4.79 o 
   9   1   4      330.70      348.16     20.24 o 
  -9   2   4      450.74      485.57     15.84 o 
  -8   2   4       81.41       70.73     14.46 o 
  -7   2   4     1394.79     1410.31     24.16 o 
  -6   2   4      770.71      808.23     17.11 o 
  -5   2   4        9.80       10.96      4.96 o 
  -4   2   4      327.63      415.27      8.45 o 
  -3   2   4       64.49       60.46      6.14 o 
  -2   2   4       15.79       15.66      1.99 o 
  -1   2   4     4672.06     4269.24     64.13 o 
   0   2   4    39682.14    49227.06    129.95 o 
   1   2   4     1134.78     1212.23     10.98 o 
   2   2   4       12.71       21.36      3.18 o 
   3   2   4        6.93        8.13      2.13 o 
   4   2   4     2854.40     3014.65     42.32 o 
   5   2   4       80.69       65.63      6.93 o 
   6   2   4      278.63      262.77     10.47 o 
   7   2   4      171.73      196.41      9.58 o 
   8   2   4       84.89       81.39     11.23 o 
   9   2   4       54.20       40.17     14.54 o 
  -9   3   4       93.92       88.98     14.34 o 
  -8   3   4      737.75      726.14     19.22 o 
  -7   3   4      669.22      657.36     18.85 o 
  -6   3   4       76.53       73.54     10.77 o 
  -5   3   4      991.42      996.98     24.46 o 
  -4   3   4      450.87      391.31      7.77 o 
  -3   3   4      646.45      700.80     13.85 o 
  -2   3   4     2885.46     2668.63     58.98 o 
  -1   3   4     2697.47     2907.42     54.53 o 
   0   3   4      123.20      109.42      3.66 o 
   1   3   4       17.69       13.64      2.24 o 
   2   3   4      244.19      250.18      5.75 o 
   3   3   4      566.62      503.91      7.73 o 
   4   3   4     1196.73     1322.94     21.06 o 
   5   3   4       31.39       36.06      4.54 o 
   6   3   4     1910.56     2102.44     31.32 o 
   7   3   4      581.68      585.30     12.97 o 
   8   3   4      188.25      149.82     19.93 o 
   9   3   4      208.60      168.67     39.13 o 
  -9   4   4      861.20      892.10     20.61 o 
  -8   4   4        2.18       16.19      6.12 o 
  -7   4   4       23.99       15.94      8.65 o 
  -6   4   4      505.90      502.61     13.74 o 
  -5   4   4       43.06       46.34      7.24 o 
  -4   4   4      531.37      585.38     10.22 o 
  -3   4   4     7163.88     6924.98     54.95 o 
  -2   4   4      350.81      367.38      7.37 o 
  -1   4   4     3063.20     3197.98     72.97 o 
   0   4   4      909.47      978.08     12.37 o 
   1   4   4       95.79       80.55      5.59 o 
   2   4   4       19.80       18.70      4.24 o 
   3   4   4        2.86        3.52      2.65 o 
   4   4   4       98.36      107.56      8.74 o 
   5   4   4      135.26      123.31      7.18 o 
   6   4   4      951.59      968.67     26.79 o 
   7   4   4      578.79      595.40     19.33 o 
   8   4   4      197.95      139.67     24.72 o 
   9   4   4       28.77       38.75     10.27 o 
  -8   5   4      588.81      569.26     16.61 o 
  -7   5   4        0.01        7.99      5.98 o 
  -6   5   4     1509.40     1519.41     46.01 o 
  -5   5   4      392.75      395.77     10.62 o 
  -4   5   4      135.65      167.06      4.41 o 
  -3   5   4      186.32      194.75      7.80 o 
  -2   5   4      264.85      314.89      9.27 o 
  -1   5   4     1239.82     1225.51     26.35 o 
   0   5   4     1098.67     1105.18     12.68 o 
   1   5   4       90.84      110.18      7.37 o 
   2   5   4        3.10        5.55      2.98 o 
   3   5   4       49.21       46.99      8.37 o 
   4   5   4       39.84       56.34      7.26 o 
   5   5   4       99.63       96.82      9.00 o 
   6   5   4     1533.97     1441.09     26.73 o 
   7   5   4       58.22       43.39     11.69 o 
   8   5   4      237.30      195.77     31.72 o 
  -8   6   4       43.54       35.34      8.01 o 
  -7   6   4      429.93      388.02     41.62 o 
  -6   6   4       19.65       25.72      5.83 o 
  -5   6   4       23.95       16.81      4.24 o 
  -4   6   4      128.49      129.55      7.36 o 
  -3   6   4      137.08      158.52     13.87 o 
  -2   6   4       82.96       74.75     12.24 o 
  -1   6   4      495.95      456.90      7.25 o 
   0   6   4     1972.66     2089.31     52.40 o 
   1   6   4      250.24      245.55      7.35 o 
   2   6   4      438.68      451.84      7.26 o 
   3   6   4      538.54      532.13     12.65 o 
   4   6   4        8.28        9.19      2.50 o 
   5   6   4      760.94      812.10     14.82 o 
   6   6   4       42.97       37.55     10.01 o 
   7   6   4      901.49      985.64     32.22 o 
   8   6   4      374.10      331.07     36.96 o 
  -7   7   4      205.25      163.92     29.88 o 
  -6   7   4     1660.07     1723.87     42.23 o 
  -5   7   4       58.67       21.67     16.77 o 
  -4   7   4      794.13      821.77     18.09 o 
  -3   7   4      301.28      278.43      9.67 o 
  -2   7   4      149.71      158.51     30.18 o 
  -1   7   4      869.39      785.08     27.31 o 
   0   7   4      552.69      605.99     19.98 o 
   1   7   4        3.79        3.78      5.19 o 
   2   7   4      336.92      361.12     13.05 o 
   3   7   4       10.77       18.97      4.08 o 
   4   7   4      319.23      337.23     22.43 o 
   5   7   4      162.93      151.75     13.70 o 
   6   7   4        2.30        8.25      5.86 o 
   7   7   4       32.86       25.02      7.48 o 
  -7   8   4        3.08        7.37      7.00 o 
  -6   8   4      370.34      386.51     18.89 o 
  -5   8   4      409.65      399.98     20.51 o 
  -4   8   4      967.49      975.46     24.70 o 
  -3   8   4       12.50       14.34      6.52 o 
  -2   8   4        2.06        6.04      7.36 o 
  -1   8   4       59.18       60.54     21.07 o 
   0   8   4      136.13      133.24     27.06 o 
   1   8   4       29.94       19.62      8.58 o 
   2   8   4        8.77        4.67      8.16 o 
   3   8   4        0.16       -1.40      9.05 o 
   4   8   4       66.03       59.04     13.01 o 
   5   8   4       61.61       39.49      9.15 o 
   6   8   4        0.27       20.54      8.83 o 
  -6   9   4        1.54       14.67     17.02 o 
  -5   9   4      120.67      105.19     28.22 o 
  -4   9   4       29.93       32.24     10.71 o 
  -3   9   4       78.15       71.12     13.14 o 
  -2   9   4        0.65        8.11      6.66 o 
  -1   9   4      293.13      275.60     52.13 o 
   0   9   4       89.54       55.19     20.15 o 
   1   9   4      340.72      375.62     20.26 o 
   2   9   4      172.32      176.89     11.93 o 
   3   9   4     1791.65     1851.50     70.81 o 
   4   9   4      589.66      558.34     18.92 o 
   5   9   4      138.46      129.60     40.77 o 
  -4  10   4        1.18        2.28     15.65 o 
  -3  10   4        0.01        8.83      5.18 o 
  -2  10   4      261.96      282.02     26.64 o 
  -1  10   4        3.39       -5.77     11.36 o 
   0  10   4       38.64       48.76     24.21 o 
   1  10   4       50.55       57.89     16.75 o 
   2  10   4      217.51      238.16     17.64 o 
   3  10   4       19.23       16.55      7.13 o 
   4  10   4       50.01       55.05     35.61 o 
  -2  11   4      125.09      109.69     43.80 o 
  -1  11   4      312.76      334.74     39.27 o 
   0  11   4        5.72        7.27     15.67 o 
   1  11   4      126.12      107.72     40.68 o 
  -9   0   5      239.21      256.08     55.47 o 
  -7   0   5     1184.31     1161.92     24.95 o 
  -5   0   5      385.87      377.24     17.01 o 
  -3   0   5      368.32      340.75      6.46 o 
  -1   0   5     1221.12     1091.57     21.56 o 
   1   0   5      691.05      595.00      8.59 o 
   3   0   5     6009.03     6191.63    128.87 o 
   5   0   5     2907.18     3264.82     81.40 o 
   7   0   5      571.51      547.91     29.29 o 
   9   0   5     2331.41     2519.04     68.02 o 
  -9   1   5       25.49       15.60      7.59 o 
  -8   1   5     1106.49     1066.16     26.35 o 
  -7   1   5        4.85        5.64      4.02 o 
  -6   1   5     1528.81     1549.36     28.66 o 
  -5   1   5      365.80      409.20      8.82 o 
  -4   1   5        0.28        4.20      1.61 o 
  -3   1   5        6.73        7.78      1.52 o 
  -2   1   5      958.15      870.37     13.70 o 
  -1   1   5     2093.09     1849.42     28.48 o 
   0   1   5     9061.80     8574.78     94.46 o 
   1   1   5     3607.33     3402.11     31.71 o 
   2   1   5     1000.74      995.57     14.09 o 
   3   1   5      971.38     1020.09     12.15 o 
   4   1   5       24.75       15.26      3.18 o 
   5   1   5      519.83      582.11     13.89 o 
   6   1   5        1.42        7.63      3.59 o 
   7   1   5      467.46      441.20     12.17 o 
   8   1   5      215.61      221.74     10.99 o 
   9   1   5        4.59       10.63      7.95 o 
  -9   2   5      302.25      294.26     13.68 o 
  -8   2   5      252.30      248.29     14.43 o 
  -7   2   5       44.70       34.83      9.96 o 
  -6   2   5       58.93       51.15     10.41 o 
  -5   2   5     2493.82     2554.69     47.78 o 
  -4   2   5     1723.88     1770.86     23.56 o 
  -3   2   5     1007.97     1118.53     13.46 o 
  -2   2   5      149.78      133.48      2.29 o 
  -1   2   5       16.15        6.15      3.87 o 
   0   2   5    31139.35    35801.80    323.29 o 
   1   2   5      333.16      338.90      4.42 o 
   2   2   5      116.48      123.20      5.92 o 
   3   2   5      998.95     1060.57     14.65 o 
   4   2   5      414.57      383.18      9.21 o 
   5   2   5       41.42       55.73      8.95 o 
   6   2   5      209.73      234.05      9.81 o 
   7   2   5      500.62      448.58     14.40 o 
   8   2   5      115.60      122.83     11.14 o 
   9   2   5      570.63      608.61     25.11 o 
  -9   3   5       61.53       75.22     11.74 o 
  -8   3   5      209.61      244.13     23.15 o 
  -7   3   5       12.77       20.49      6.45 o 
  -6   3   5      637.49      643.63     17.00 o 
  -5   3   5      701.86      722.85     19.68 o 
  -4   3   5       78.70       94.00     13.07 o 
  -3   3   5       23.67       22.11      1.82 o 
  -2   3   5     1159.54     1092.94     12.25 o 
  -1   3   5        9.24        4.63      2.66 o 
   0   3   5     1431.03     1459.80     12.05 o 
   1   3   5      481.72      506.84      5.79 o 
   2   3   5      572.79      522.36      8.09 o 
   3   3   5      711.56      699.48     10.69 o 
   4   3   5      299.64      304.32      7.76 o 
   5   3   5     1057.96     1069.42     18.82 o 
   6   3   5      434.28      368.56     16.34 o 
   7   3   5        4.97       11.02      3.78 o 
   8   3   5     1484.22     1345.42     33.78 o 
   9   3   5       96.65       90.66     20.09 o 
  -9   4   5       61.76       55.03     11.61 o 
  -8   4   5       13.82       -0.06      6.05 o 
  -7   4   5       17.59        9.20      7.69 o 
  -6   4   5      169.89      169.16     29.19 o 
  -5   4   5      322.68      313.63     16.59 o 
  -4   4   5      503.29      470.88     12.49 o 
  -3   4   5      119.93       98.09      3.38 o 
  -2   4   5       34.35        9.07      4.36 o 
  -1   4   5      945.56      933.13     14.60 o 
   0   4   5      373.81      394.74      5.53 o 
   1   4   5      733.32      746.58     14.39 o 
   2   4   5        3.34        4.22      3.12 o 
   3   4   5      395.19      413.09      5.80 o 
   4   4   5      808.65      831.97     17.23 o 
   5   4   5      890.72      895.83     15.97 o 
   6   4   5       78.26       88.19     10.44 o 
   7   4   5       76.80       70.44     10.63 o 
   8   4   5        0.23       18.01      8.81 o 
  -8   5   5        9.08       14.69      9.11 o 
  -7   5   5       13.11       12.74      4.83 o 
  -6   5   5     1459.05     1539.09     35.14 o 
  -5   5   5      177.13      187.10     10.75 o 
  -4   5   5      729.25      730.18     13.32 o 
  -3   5   5     4626.68     4341.56    128.87 o 
  -2   5   5      754.82      801.52     16.47 o 
  -1   5   5     1138.39     1102.72     15.25 o 
   0   5   5      364.07      414.83      8.71 o 
   1   5   5      123.42      121.49      6.24 o 
   2   5   5      354.76      315.45      9.28 o 
   3   5   5       72.79       76.02      4.37 o 
   4   5   5      627.41      648.93     13.39 o 
   5   5   5     1325.77     1384.14     26.34 o 
   6   5   5       10.73        8.33      3.56 o 
   7   5   5       16.88        9.53     27.53 o 
   8   5   5      106.85       68.73     13.32 o 
  -8   6   5       40.70       36.72      8.98 o 
  -7   6   5       43.66       23.83      9.73 o 
  -6   6   5      377.38      378.85     12.63 o 
  -5   6   5      201.30      195.46      7.70 o 
  -4   6   5      147.00      179.87      3.50 o 
  -3   6   5      504.08      519.10     12.55 o 
  -2   6   5      454.85      419.37      9.99 o 
  -1   6   5      321.87      335.06     12.47 o 
   0   6   5       12.90       15.32      6.06 o 
   1   6   5        7.57        1.44      3.54 o 
   2   6   5      472.56      482.46     17.01 o 
   3   6   5       41.15       40.10      6.66 o 
   4   6   5      339.38      346.37     20.77 o 
   5   6   5        7.82        7.35      3.23 o 
   6   6   5       58.70       52.80      9.44 o 
   7   6   5      576.93      643.31     18.94 o 
   8   6   5       29.89       22.27     13.70 o 
  -7   7   5       81.89       56.91     14.61 o 
  -6   7   5      149.09       83.00     21.64 o 
  -5   7   5      840.72      857.60     30.92 o 
  -4   7   5      551.61      587.98     18.84 o 
  -3   7   5       13.41        6.12      7.02 o 
  -2   7   5      154.47      141.85     20.09 o 
  -1   7   5     1210.99     1270.94     34.82 o 
   0   7   5        1.18       -1.28      4.83 o 
   1   7   5     1800.71     1950.39     46.08 o 
   2   7   5     1499.75     1565.74     32.37 o 
   3   7   5        0.04        1.97      4.81 o 
   4   7   5       26.06       16.34      4.34 o 
   5   7   5       33.25       19.45     10.93 o 
   6   7   5      204.54      197.36     16.75 o 
   7   7   5      187.60      196.60     28.30 o 
  -7   8   5      449.28      480.29    102.17 o 
  -6   8   5      531.90      564.46     31.42 o 
  -5   8   5      406.29      398.89     23.73 o 
  -4   8   5        8.35       13.28      4.46 o 
  -3   8   5        9.40       13.33      5.68 o 
  -2   8   5        7.90        0.72      6.15 o 
  -1   8   5      115.38      118.55     29.47 o 
   0   8   5       31.61       29.81     10.53 o 
   1   8   5     1086.82     1131.70     31.28 o 
   2   8   5       30.41       21.07      5.46 o 
   3   8   5      184.11      169.36     12.88 o 
   4   8   5        0.53        2.26      4.25 o 
   5   8   5       17.74       10.54      6.21 o 
   6   8   5        2.76        1.43     16.36 o 
  -5   9   5       47.77       42.19     11.60 o 
  -4   9   5       84.15       74.45     19.51 o 
  -3   9   5        8.51       11.16      6.80 o 
  -2   9   5      352.71      401.84     12.81 o 
  -1   9   5       26.72       26.92     10.08 o 
   0   9   5      127.26      137.85     27.09 o 
   1   9   5       34.49       29.69     13.32 o 
   2   9   5       86.36       77.57     13.20 o 
   3   9   5      143.07      100.05     30.08 o 
   4   9   5      182.61      155.67     21.52 o 
   5   9   5        3.01       17.26     11.02 o 
  -4  10   5        0.01        2.80     10.61 o 
  -3  10   5      243.95      275.65     40.67 o 
  -2  10   5        2.82        9.15      7.42 o 
  -1  10   5        0.06       10.62     16.06 o 
   0  10   5        8.47       11.74      5.59 o 
   1  10   5       34.86       63.28     15.42 o 
   2  10   5      185.10      156.16     33.71 o 
   3  10   5        5.44        5.58     10.31 o 
   4  10   5       64.43       76.40     36.23 o 
  -1  11   5       16.04       23.42     11.43 o 
   0  11   5       84.84       72.12     20.31 o 
   1  11   5       52.11       47.60     19.78 o 
  -8   0   6        0.90        5.72      6.00 o 
  -6   0   6     1011.83     1098.58     25.36 o 
  -4   0   6       68.95       93.63      4.58 o 
  -2   0   6       73.30       35.65      9.03 o 
   0   0   6     8584.88     8221.33    152.20 o 
   2   0   6     3486.12     3626.08     84.12 o 
   4   0   6       69.80       81.89     18.17 o 
   6   0   6     1958.04     1999.14     47.42 o 
   8   0   6      322.64      224.16     43.19 o 
  -9   1   6      660.80      740.01     38.83 o 
  -8   1   6      351.06      313.99     13.92 o 
  -7   1   6      237.89      245.80      5.96 o 
  -6   1   6       57.42       60.54      4.62 o 
  -5   1   6      106.69       95.72      4.86 o 
  -4   1   6      655.40      701.10     10.31 o 
  -3   1   6      644.42      668.03      8.43 o 
  -2   1   6     1852.60     1772.51     24.01 o 
  -1   1   6     1411.62     1294.14     19.07 o 
   0   1   6      572.42      560.39      5.62 o 
   1   1   6     4867.52     4162.36     34.00 o 
   2   1   6        0.38       -0.65      2.06 o 
   3   1   6        6.21       10.27      2.32 o 
   4   1   6      107.40      111.06     14.78 o 
   5   1   6        9.19        4.17      5.15 o 
   6   1   6      208.57      181.70     12.16 o 
   7   1   6       50.39       55.13      7.56 o 
   8   1   6       78.47       76.23      9.29 o 
   9   1   6      219.68      208.81     38.78 o 
  -9   2   6       65.12       55.44     10.89 o 
  -8   2   6        1.18        8.03      5.37 o 
  -7   2   6     1480.44     1498.32     26.88 o 
  -6   2   6      118.05      119.08     13.56 o 
  -5   2   6       48.28       27.90      7.18 o 
  -4   2   6      393.27      417.32      8.69 o 
  -3   2   6     5332.87     5016.20    102.41 o 
  -2   2   6      759.53      726.22     11.49 o 
  -1   2   6     1978.05     1963.03     34.90 o 
   0   2   6    24739.67    26947.48    309.64 o 
   1   2   6    10857.18    10362.05     75.35 o 
   2   2   6      719.89      744.11     10.56 o 
   3   2   6      492.16      456.54      9.41 o 
   4   2   6       71.13       71.28      4.67 o 
   5   2   6     1289.03     1317.91     25.54 o 
   6   2   6       15.86        9.60      3.79 o 
   7   2   6      148.21      151.39     15.86 o 
   8   2   6        2.07        1.09      3.97 o 
   9   2   6        1.27        0.29      8.00 o 
  -9   3   6      281.82      209.65     33.45 o 
  -8   3   6       75.47       92.22     14.90 o 
  -7   3   6     3052.18     3161.11     47.83 o 
  -6   3   6      405.02      399.36     10.64 o 
  -5   3   6       98.14       91.69     13.77 o 
  -4   3   6      573.19      549.16     17.07 o 
  -3   3   6      100.73      114.89      4.04 o 
  -2   3   6      261.38      242.69      3.08 o 
  -1   3   6     1093.82     1044.08     17.11 o 
   0   3   6       73.99       68.71      4.07 o 
   1   3   6      473.95      498.16      7.70 o 
   2   3   6        1.67        0.58      0.86 o 
   3   3   6      520.36      552.45     12.24 o 
   4   3   6      291.79      241.91      8.08 o 
   5   3   6      321.46      338.21      6.03 o 
   6   3   6      331.99      309.42      9.01 o 
   7   3   6      705.59      669.68     15.83 o 
   8   3   6        0.29       -1.42      8.63 o 
   9   3   6        5.23        4.45     11.29 o 
  -9   4   6       92.27       78.57     16.60 o 
  -8   4   6        0.13        5.07      4.86 o 
  -7   4   6       37.31       39.64      9.15 o 
  -6   4   6      589.62      582.16     12.50 o 
  -5   4   6       64.41       69.36     10.32 o 
  -4   4   6      576.53      637.03     19.15 o 
  -3   4   6      676.81      700.94     12.78 o 
  -2   4   6       46.59       28.21      4.96 o 
  -1   4   6     1222.88     1302.80     14.89 o 
   0   4   6      903.13      930.38     12.07 o 
   1   4   6     3260.25     3282.74     33.90 o 
   2   4   6      809.78      889.62     14.18 o 
   3   4   6     1835.86     1830.09     61.44 o 
   4   4   6       62.82       59.67      5.73 o 
   5   4   6        8.09        9.35      2.52 o 
   6   4   6        0.83        6.71      3.89 o 
   7   4   6       10.59       10.36      4.43 o 
   8   4   6        3.76       13.31      7.75 o 
  -8   5   6      161.63      121.60     25.39 o 
  -7   5   6       66.99       44.29      8.60 o 
  -6   5   6      322.80      376.72     20.73 o 
  -5   5   6       34.63       37.81      6.46 o 
  -4   5   6     3412.90     3321.25     70.81 o 
  -3   5   6      506.73      537.44     13.90 o 
  -2   5   6       17.58       19.51      4.21 o 
  -1   5   6     1461.13     1619.55     33.12 o 
   0   5   6      438.84      437.91      8.33 o 
   1   5   6      357.58      337.45      9.61 o 
   2   5   6     2205.51     2230.15     40.82 o 
   3   5   6       20.26       20.60      4.15 o 
   4   5   6      899.73      888.80     24.24 o 
   5   5   6      100.51      115.12     10.18 o 
   6   5   6        6.17        8.81      3.95 o 
   7   5   6     1187.68     1201.21     33.11 o 
   8   5   6       14.14       19.03      9.48 o 
  -8   6   6        9.97       12.72      5.85 o 
  -7   6   6        2.06        4.70      8.82 o 
  -6   6   6       50.33       32.86      9.14 o 
  -5   6   6        4.22       11.17      4.86 o 
  -4   6   6        0.36        3.32      5.69 o 
  -3   6   6      339.89      355.25     10.22 o 
  -2   6   6       10.39       12.36      5.90 o 
  -1   6   6       61.09       64.91     15.40 o 
   0   6   6      122.88      115.87      5.46 o 
   1   6   6      121.35      138.66      5.76 o 
   2   6   6      209.33      208.20      8.15 o 
   3   6   6     2525.39     2698.56     41.82 o 
   4   6   6      282.54      304.11     23.76 o 
   5   6   6       62.87       49.00      9.10 o 
   6   6   6       12.39        7.68      6.83 o 
   7   6   6        2.36        2.72      9.99 o 
  -7   7   6       28.43       44.07     13.54 o 
  -6   7   6      223.40      206.01     37.02 o 
  -5   7   6       26.48       14.33      6.08 o 
  -4   7   6      349.13      338.59     18.79 o 
  -3   7   6      188.74      196.84     10.97 o 
  -2   7   6      144.40      156.62     25.73 o 
  -1   7   6     1140.74     1144.64     25.88 o 
   0   7   6      171.24      177.78      9.38 o 
   1   7   6       11.80       11.51      5.23 o 
   2   7   6       25.96       22.74      5.25 o 
   3   7   6      104.04      115.68     16.59 o 
   4   7   6       25.16       19.47      6.84 o 
   5   7   6      117.80       92.06     12.97 o 
   6   7   6      232.10      248.91     18.86 o 
   7   7   6        4.56       15.80      8.29 o 
  -6   8   6       99.34       92.39     28.15 o 
  -5   8   6      153.65      143.45     31.70 o 
  -4   8   6       84.83       82.12     12.10 o 
  -3   8   6      546.89      602.99     17.90 o 
  -2   8   6      824.59      848.37     40.53 o 
  -1   8   6      196.18      209.51     17.24 o 
   0   8   6      268.66      256.57     17.96 o 
   1   8   6       16.98       12.84      6.71 o 
   2   8   6      522.54      582.74     14.60 o 
   3   8   6      246.58      238.17     20.16 o 
   4   8   6      192.94      154.11     30.42 o 
   5   8   6        0.99       -0.46      5.77 o 
   6   8   6      213.73      163.40     45.00 o 
  -5   9   6       78.93       83.42     20.05 o 
  -4   9   6      151.95      119.37     22.99 o 
  -3   9   6       61.82       51.13     10.66 o 
  -2   9   6        7.00       10.77      8.58 o 
  -1   9   6       21.78       18.27      7.80 o 
   0   9   6       61.52       59.49     16.36 o 
   1   9   6      491.03      552.61     30.41 o 
   2   9   6       78.95       68.53     14.26 o 
   3   9   6       77.94       66.18     17.61 o 
   4   9   6      107.67       86.48     21.21 o 
   5   9   6      108.05       73.37     31.92 o 
  -4  10   6        0.25       19.82     13.58 o 
  -3  10   6      171.40      169.58     47.23 o 
  -2  10   6      754.52      867.38     23.34 o 
  -1  10   6       97.97       55.71     14.88 o 
   0  10   6      798.09      824.01     28.85 o 
   1  10   6      117.67      119.69     27.75 o 
   2  10   6      293.14      251.56     55.19 o 
   3  10   6        8.69       -2.03     11.81 o 
  -1  11   6      305.43      378.67     87.65 o 
   0  11   6       25.21       26.21      9.66 o 
  -9   0   7       91.63       81.02     25.90 o 
  -7   0   7     1694.20     1531.46     55.35 o 
  -5   0   7     4400.40     4501.39     89.24 o 
  -3   0   7     4428.06     4146.40     99.19 o 
  -1   0   7     2044.46     1802.53     24.36 o 
   1   0   7        3.75        8.77      3.26 o 
   3   0   7     1228.15     1451.73     23.26 o 
   5   0   7      802.92      758.42     28.02 o 
   7   0   7      206.57      259.57     25.58 o 
   9   0   7       64.99       49.82     16.45 o 
  -9   1   7       42.24       37.66     13.31 o 
  -8   1   7      359.10      392.23     14.84 o 
  -7   1   7      257.75      247.24     12.10 o 
  -6   1   7      413.20      437.94      7.52 o 
  -5   1   7     1134.34     1193.36     18.35 o 
  -4   1   7        4.73       11.03      2.25 o 
  -3   1   7      239.25      265.33      4.91 o 
  -2   1   7      801.05      698.47      4.93 o 
  -1   1   7     1439.95     1509.43     13.02 o 
   0   1   7     1203.01     1168.89     14.44 o 
   1   1   7     5391.22     4855.82     38.91 o 
   2   1   7       13.84       11.45      2.79 o 
   3   1   7     1989.65     2183.01     18.19 o 
   4   1   7     3776.71     3721.22    124.95 o 
   5   1   7      391.68      419.81      9.25 o 
   6   1   7     1362.30     1377.58     26.04 o 
   7   1   7      255.73      259.42     13.12 o 
   8   1   7      464.56      454.37     13.03 o 
   9   1   7        5.36       -2.91      7.42 o 
  -9   2   7      210.49      163.50     39.98 o 
  -8   2   7       42.15       46.64      9.46 o 
  -7   2   7     2148.40     2131.54     34.54 o 
  -6   2   7       99.10      115.88     13.88 o 
  -5   2   7      119.83      131.26     14.79 o 
  -4   2   7     1570.89     1622.16     23.50 o 
  -3   2   7       56.42       91.07      4.09 o 
  -2   2   7     1876.40     1878.39     22.95 o 
  -1   2   7      377.17      354.94      6.24 o 
   0   2   7     3544.39     3210.76     28.46 o 
   1   2   7       19.61       16.87      2.43 o 
   2   2   7      180.19      160.07      7.78 o 
   3   2   7     1236.69     1297.87     14.85 o 
   4   2   7       49.27       52.46      5.05 o 
   5   2   7      554.37      559.98     12.80 o 
   6   2   7      126.76      120.68     14.78 o 
   7   2   7      374.58      374.54     11.72 o 
   8   2   7     1336.69     1362.35     37.05 o 
   9   2   7       37.45       28.81     11.32 o 
  -9   3   7       15.30       12.24      7.39 o 
  -8   3   7       38.55       20.93      6.35 o 
  -7   3   7        9.47       13.70      7.33 o 
  -6   3   7     1077.07     1057.32     35.93 o 
  -5   3   7     1005.44     1077.78     24.96 o 
  -4   3   7        0.72        3.85      3.42 o 
  -3   3   7        2.78        2.13      3.98 o 
  -2   3   7     2296.63     2313.98     66.98 o 
  -1   3   7      134.93      128.05      4.58 o 
   0   3   7      794.27      791.51      9.98 o 
   1   3   7      837.34      791.92      9.51 o 
   2   3   7        1.62        3.52      3.24 o 
   3   3   7      277.40      281.27     10.39 o 
   4   3   7       15.02       17.11      3.19 o 
   5   3   7      835.15      859.53     19.16 o 
   6   3   7     4963.47     4831.75     84.75 o 
   7   3   7       16.09       19.94      4.41 o 
   8   3   7      198.58      162.12     28.12 o 
  -9   4   7        4.17        7.58      6.20 o 
  -8   4   7       48.39       60.85     10.68 o 
  -7   4   7        3.96       -5.69     10.61 o 
  -6   4   7      253.33      264.38     13.42 o 
  -5   4   7      373.93      351.89      8.96 o 
  -4   4   7     1241.79     1262.89     26.04 o 
  -3   4   7      301.00      309.50      4.85 o 
  -2   4   7     1507.14     1674.22     17.94 o 
  -1   4   7       66.22       73.79      4.13 o 
   0   4   7     1647.98     1644.78     19.62 o 
   1   4   7      221.69      230.73      5.33 o 
   2   4   7     1282.02     1219.49     22.80 o 
   3   4   7      826.91      891.93     20.85 o 
   4   4   7      453.24      474.34     15.21 o 
   5   4   7      868.01      887.78     18.03 o 
   6   4   7      142.59      137.77      9.78 o 
   7   4   7       99.56      124.46     18.25 o 
   8   4   7       15.21       14.48      7.69 o 
  -8   5   7       12.46        5.01     10.68 o 
  -7   5   7      309.99      396.71     35.99 o 
  -6   5   7      199.75      214.70     17.54 o 
  -5   5   7      339.53      293.97      9.31 o 
  -4   5   7       92.81       93.87      2.54 o 
  -3   5   7       83.02       79.95      7.71 o 
  -2   5   7     2483.21     2732.60     49.57 o 
  -1   5   7      133.89      145.51      8.33 o 
   0   5   7     1479.77     1550.79     26.27 o 
   1   5   7     1710.23     1634.26     27.36 o 
   2   5   7      151.01      150.49      8.96 o 
   3   5   7      656.14      696.39     16.08 o 
   4   5   7        8.90        6.31      7.18 o 
   5   5   7      962.97      977.34     20.97 o 
   6   5   7      233.45      261.39     29.60 o 
   7   5   7      155.17      125.30     21.23 o 
   8   5   7       65.56       69.97     13.75 o 
  -8   6   7      130.51      140.58     20.18 o 
  -7   6   7       79.87       73.28     15.47 o 
  -6   6   7     2502.07     2592.08     56.33 o 
  -5   6   7      375.48      326.14     14.54 o 
  -4   6   7     1859.12     1906.50     38.51 o 
  -3   6   7       73.44       63.36      6.00 o 
  -2   6   7      242.78      229.89      9.61 o 
  -1   6   7       31.84       37.70      8.76 o 
   0   6   7        3.49        4.09      2.66 o 
   1   6   7       78.10       85.41     12.60 o 
   2   6   7       54.88       62.16      8.15 o 
   3   6   7      443.45      455.33      7.20 o 
   4   6   7      262.89      233.39     12.26 o 
   5   6   7      666.41      649.56     16.60 o 
   6   6   7       11.57        1.72      6.27 o 
   7   6   7      199.37      186.83     29.12 o 
  -7   7   7        2.17        3.88     13.99 o 
  -6   7   7      122.49      119.72     21.98 o 
  -5   7   7      228.69      226.40     16.95 o 
  -4   7   7       30.15       21.08      6.81 o 
  -3   7   7       34.76       33.68      7.46 o 
  -2   7   7       18.86        7.36      5.87 o 
  -1   7   7      287.11      325.93     13.24 o 
   0   7   7      308.14      306.35      8.84 o 
   1   7   7      196.42      165.66      6.42 o 
   2   7   7       41.37       40.20      6.94 o 
   3   7   7      797.01      732.80     15.63 o 
   4   7   7       65.73       43.85     10.61 o 
   5   7   7      761.33      741.11     30.77 o 
   6   7   7       98.13       93.73     23.60 o 
   7   7   7       69.39       42.24     11.28 o 
  -6   8   7       98.82       82.75     20.57 o 
  -5   8   7       38.97       23.43     10.76 o 
  -4   8   7       81.27       71.16     14.40 o 
  -3   8   7     1485.79     1591.31     32.57 o 
  -2   8   7       35.46       26.75      8.31 o 
  -1   8   7       57.49       46.63     11.02 o 
   0   8   7      326.82      342.16     16.63 o 
   1   8   7        0.82       -0.83      4.40 o 
   2   8   7      177.77      173.13     12.80 o 
   3   8   7      116.29      108.35     16.67 o 
   4   8   7       21.79       18.05      6.89 o 
   5   8   7      317.46      354.45     22.31 o 
   6   8   7       75.38       91.45     27.46 o 
  -5   9   7       11.80        4.43      9.97 o 
  -4   9   7       82.79       64.23     23.81 o 
  -3   9   7        0.18       12.80      6.09 o 
  -2   9   7       89.96       85.91     14.68 o 
  -1   9   7      288.27      308.78     18.49 o 
   0   9   7       34.52       33.95      9.64 o 
   1   9   7        0.95        2.54      6.61 o 
   2   9   7        8.54       12.48      6.55 o 
   3   9   7       57.34       31.82      9.99 o 
   4   9   7      500.85      551.94     22.83 o 
   5   9   7       60.26       17.46     17.28 o 
  -4  10   7       45.84       28.17     11.39 o 
  -3  10   7       14.00       20.51     10.50 o 
  -2  10   7        0.05       -0.84      9.96 o 
  -1  10   7       46.05       16.73     11.78 o 
   0  10   7      775.52      855.80     27.65 o 
   1  10   7      317.85      269.98     17.55 o 
   2  10   7       78.66       60.07     20.31 o 
   3  10   7      103.48       96.84     29.05 o 
  -8   0   8      506.74      444.81     17.71 o 
  -6   0   8      178.91      144.94     10.26 o 
  -4   0   8      275.01      226.75      7.71 o 
  -2   0   8     2123.38     1971.04     46.78 o 
   0   0   8      591.47      536.01     11.17 o 
   2   0   8       25.11        7.53      3.58 o 
   4   0   8     1107.68     1182.59     34.89 o 
   6   0   8     1494.98     1494.27     36.88 o 
   8   0   8      164.82      200.37     24.39 o 
  -9   1   8      167.89      150.85     25.88 o 
  -8   1   8     1350.08     1411.00     32.99 o 
  -7   1   8       54.39       44.64      8.40 o 
  -6   1   8        0.23        1.85      2.94 o 
  -5   1   8     2000.43     2108.25     32.47 o 
  -4   1   8        4.45        4.19      2.09 o 
  -3   1   8     2691.71     2552.64     67.41 o 
  -2   1   8       22.76       13.77      5.29 o 
  -1   1   8      999.31      992.39     10.57 o 
   0   1   8     4620.35     4317.27     66.00 o 
   1   1   8     3089.79     2946.77     54.89 o 
   2   1   8      728.21      741.75     10.49 o 
   3   1   8      388.28      365.35      8.60 o 
   4   1   8       54.98       37.00      6.69 o 
   5   1   8        0.72        8.09      3.46 o 
   6   1   8      972.23      957.90     37.72 o 
   7   1   8       75.20       83.25     10.99 o 
   8   1   8        2.52        3.01      6.46 o 
   9   1   8      129.97      118.38     24.56 o 
  -9   2   8        5.20        7.65      8.99 o 
  -8   2   8       73.21       71.15     11.38 o 
  -7   2   8      953.02      938.55     29.03 o 
  -6   2   8     1657.32     1651.55     31.81 o 
  -5   2   8      128.16      146.64     11.65 o 
  -4   2   8      164.52      133.09      4.67 o 
  -3   2   8       50.46       63.62      3.87 o 
  -2   2   8     4430.64     4190.76     40.71 o 
  -1   2   8     3932.12     3761.92     51.91 o 
   0   2   8        0.71        3.30      2.07 o 
   1   2   8       13.12        5.64      1.44 o 
   2   2   8       74.43       60.23      6.63 o 
   3   2   8      240.07      210.44     16.88 o 
   4   2   8      525.44      531.55     11.46 o 
   5   2   8     1368.12     1415.03     26.33 o 
   6   2   8     1074.53     1112.06     20.77 o 
   7   2   8      186.91      184.91      9.31 o 
   8   2   8      163.42      170.66     13.13 o 
   9   2   8      175.80      163.40     37.68 o 
  -9   3   8       52.56       31.20      8.47 o 
  -8   3   8      242.42      277.40     22.98 o 
  -7   3   8      129.90      119.40     14.17 o 
  -6   3   8      706.24      746.41     19.28 o 
  -5   3   8      891.84      913.38     18.36 o 
  -4   3   8        5.65        6.26     11.38 o 
  -3   3   8     3553.04     3389.63     53.30 o 
  -2   3   8      233.68      222.58      5.28 o 
  -1   3   8        1.84        1.91      3.26 o 
   0   3   8     1398.84     1387.30     16.61 o 
   1   3   8       23.93       23.68      4.62 o 
   2   3   8       97.29      148.30     15.22 o 
   3   3   8       43.31       76.15     10.99 o 
   4   3   8      424.60      440.62     10.59 o 
   5   3   8       19.96       14.42      2.41 o 
   6   3   8      909.33      861.22     17.42 o 
   7   3   8      473.03      437.99     18.40 o 
   8   3   8        0.47        8.13      9.88 o 
  -9   4   8      429.00      448.53     26.82 o 
  -8   4   8       35.03       31.48      8.70 o 
  -7   4   8      295.18      288.28     15.67 o 
  -6   4   8       21.04       24.17      4.64 o 
  -5   4   8      530.80      526.68     12.00 o 
  -4   4   8        9.63       12.46      3.24 o 
  -3   4   8       27.58       41.76      5.26 o 
  -2   4   8        0.78        1.21      4.95 o 
  -1   4   8     1152.05     1306.52     19.77 o 
   0   4   8      783.29      797.62      9.18 o 
   1   4   8      113.11      152.43      6.25 o 
   2   4   8      679.18      714.47     14.89 o 
   3   4   8      242.71      265.42     10.72 o 
   4   4   8      125.08      146.79     17.01 o 
   5   4   8      726.43      715.64     18.23 o 
   6   4   8        8.98       11.75      8.88 o 
   7   4   8      195.45      250.43     24.67 o 
   8   4   8      210.40      169.22     32.35 o 
  -8   5   8       42.49       42.65     12.58 o 
  -7   5   8        6.50       11.18      7.51 o 
  -6   5   8     1731.84     1736.21     41.44 o 
  -5   5   8      272.06      269.88      9.42 o 
  -4   5   8        4.60        3.00      1.04 o 
  -3   5   8       88.50       85.24      6.82 o 
  -2   5   8      142.19      123.78      7.24 o 
  -1   5   8      369.93      409.52     25.64 o 
   0   5   8      620.24      589.23      7.93 o 
   1   5   8     1406.61     1452.90     25.00 o 
   2   5   8      660.76      662.59     14.39 o 
   3   5   8       22.44       16.45      2.77 o 
   4   5   8     1113.35     1138.63     30.08 o 
   5   5   8      230.01      193.04     23.92 o 
   6   5   8      371.43      390.97     14.16 o 
   7   5   8      644.75      687.42     26.24 o 
   8   5   8      667.15      740.27     31.21 o 
  -8   6   8        4.96        6.88      6.83 o 
  -7   6   8       49.20       40.16     12.03 o 
  -6   6   8      142.24      100.89     26.94 o 
  -5   6   8       49.84       28.66      9.28 o 
  -4   6   8        1.14        5.31      5.90 o 
  -3   6   8     1085.18     1164.58     23.64 o 
  -2   6   8      192.51      191.83     10.07 o 
  -1   6   8      556.86      635.62     17.39 o 
   0   6   8        2.92        3.45      2.63 o 
   1   6   8     1133.13     1166.62     21.01 o 
   2   6   8      538.44      542.17     12.48 o 
   3   6   8       70.18       64.36      4.97 o 
   4   6   8     1252.29     1352.82     29.83 o 
   5   6   8      405.81      399.81     14.51 o 
   6   6   8      263.48      307.02     25.23 o 
   7   6   8     1355.09     1454.74     48.49 o 
  -7   7   8       52.50       43.41     13.66 o 
  -6   7   8      283.62      301.76     19.04 o 
  -5   7   8      488.96      443.74     19.35 o 
  -4   7   8      746.61      733.11     22.03 o 
  -3   7   8      186.24      180.00     10.03 o 
  -2   7   8       95.51      102.41     16.54 o 
  -1   7   8      317.02      340.92     20.52 o 
   0   7   8      254.55      270.25     10.27 o 
   1   7   8      169.69      167.87      7.10 o 
   2   7   8      111.30       95.00     12.13 o 
   3   7   8     1850.59     1772.13     33.76 o 
   4   7   8      379.09      367.10     14.66 o 
   5   7   8      532.77      558.76     17.89 o 
   6   7   8       11.33       12.66     10.75 o 
  -6   8   8       98.89       80.64     17.80 o 
  -5   8   8      361.37      337.55     17.79 o 
  -4   8   8      438.98      371.96     33.39 o 
  -3   8   8      237.80      238.86     14.49 o 
  -2   8   8       48.95       65.75     11.93 o 
  -1   8   8      445.01      455.58     12.52 o 
   0   8   8      370.13      380.13     13.20 o 
   1   8   8       49.45       51.61      8.85 o 
   2   8   8      105.85       89.90     15.19 o 
   3   8   8      655.07      729.04     34.29 o 
   4   8   8      108.02       83.19     15.30 o 
   5   8   8       33.27       26.65      6.43 o 
   6   8   8       96.10       91.85     23.07 o 
  -5   9   8       22.70       20.09     13.92 o 
  -4   9   8      116.76       65.19     17.93 o 
  -3   9   8     1140.13     1243.93     28.66 o 
  -2   9   8       33.59       33.38      8.83 o 
  -1   9   8      158.67      134.40     29.09 o 
   0   9   8      152.25      150.90     29.00 o 
   1   9   8       35.45       34.07      7.38 o 
   2   9   8      231.92      276.90     38.15 o 
   3   9   8      509.29      519.05     29.21 o 
   4   9   8        1.04        1.68      5.29 o 
   5   9   8      144.83      126.30     39.13 o 
  -4  10   8      100.62       59.85     21.36 o 
  -3  10   8        2.99       12.55      8.26 o 
  -2  10   8        5.98       13.94     13.20 o 
  -1  10   8      179.67      142.26     29.10 o 
   0  10   8     1316.16     1375.00     39.92 o 
   1  10   8      457.85      455.03     58.76 o 
   2  10   8      306.69      369.87     29.62 o 
   3  10   8        2.67        2.74     15.33 o 
  -9   0   9      276.26      226.39     47.54 o 
  -7   0   9     3042.23     3095.80     58.78 o 
  -5   0   9     2856.74     2847.19     61.81 o 
  -3   0   9        6.56       15.20      4.40 o 
  -1   0   9      854.58      899.28     12.33 o 
   1   0   9      560.35      475.42     11.62 o 
   3   0   9      305.78      330.07     10.15 o 
   5   0   9      377.71      440.25     21.13 o 
   7   0   9      915.92      861.96     28.49 o 
   9   0   9      124.97       62.41     22.71 o 
  -9   1   9      768.54      806.41     20.95 o 
  -8   1   9       15.91       25.26      7.84 o 
  -7   1   9       95.81       80.77      9.11 o 
  -6   1   9      550.27      553.86     13.06 o 
  -5   1   9      514.19      570.35     10.54 o 
  -4   1   9      227.34      299.81      7.26 o 
  -3   1   9       83.79       73.16      4.08 o 
  -2   1   9     4634.66     4342.85     60.85 o 
  -1   1   9      233.81      239.66      4.59 o 
   0   1   9     1873.06     1825.91     23.74 o 
   1   1   9     1293.52     1277.35     12.41 o 
   2   1   9     3782.61     3831.09     76.01 o 
   3   1   9       26.91       26.48      3.99 o 
   4   1   9      507.91      453.74      9.64 o 
   5   1   9      191.84      190.13      5.92 o 
   6   1   9       40.32       51.90      9.17 o 
   7   1   9      614.36      611.45     19.35 o 
   8   1   9      379.96      416.21     17.10 o 
  -9   2   9        0.03       11.01     11.21 o 
  -8   2   9       16.60       12.60      4.23 o 
  -7   2   9       86.34       81.61     15.05 o 
  -6   2   9       57.79       52.17     10.03 o 
  -5   2   9      184.52      196.81      8.98 o 
  -4   2   9       23.58       13.24      2.14 o 
  -3   2   9      701.39      723.73     11.69 o 
  -2   2   9      600.05      564.64      8.69 o 
   0   2   9     2009.82     1937.18     22.52 o 
   1   2   9     5667.51     5447.57     52.55 o 
   2   2   9      453.62      479.95     12.38 o 
   3   2   9     1603.52     1671.95     35.86 o 
   4   2   9       18.98       13.45      4.83 o 
   5   2   9       37.95       30.16      5.09 o 
   6   2   9       37.44       38.90      7.55 o 
   7   2   9     1088.42     1099.95     27.40 o 
   8   2   9        6.02       13.43      4.02 o 
  -9   3   9       29.43       16.08      6.43 o 
  -8   3   9      287.41      194.85     36.49 o 
  -7   3   9      116.10      110.93     18.91 o 
  -6   3   9      289.63      279.55     10.58 o 
  -5   3   9       78.46       82.69      9.64 o 
  -4   3   9        7.20        2.88      3.79 o 
  -3   3   9      591.12      558.46      7.47 o 
  -2   3   9     1058.73     1205.45     17.00 o 
  -1   3   9      340.45      325.48      9.49 o 
   0   3   9      129.73      142.73      5.65 o 
   1   3   9     2139.99     2209.65     20.56 o 
   2   3   9       89.72      103.30     16.64 o 
   3   3   9        0.22        8.60      5.10 o 
   4   3   9      654.67      663.49     25.48 o 
   5   3   9       12.71       20.81      5.93 o 
   6   3   9       21.86       32.02     11.06 o 
   7   3   9      796.42      863.89     22.38 o 
   8   3   9       74.55       61.86     11.43 o 
  -9   4   9        5.75       -3.63     15.96 o 
  -8   4   9      784.21      851.38     30.69 o 
  -7   4   9       95.95      100.51     15.03 o 
  -6   4   9      118.72      102.89     21.86 o 
  -5   4   9        0.51       -2.34      5.27 o 
  -4   4   9       15.99       12.40      3.20 o 
  -3   4   9      273.64      264.21      6.18 o 
  -2   4   9      599.63      506.82      8.50 o 
  -1   4   9     2599.78     2749.18     42.66 o 
   0   4   9    15229.90    15927.96    494.27 o 
   1   4   9      780.64      767.11     14.57 o 
   2   4   9     1731.36     1775.31     45.39 o 
   3   4   9      538.24      574.39     16.32 o 
   4   4   9      539.41      505.79     19.34 o 
   5   4   9        1.91        2.87      9.20 o 
   6   4   9       11.26       21.41      6.76 o 
   7   4   9       45.13       46.40      7.54 o 
   8   4   9      483.00      490.79     19.79 o 
  -8   5   9      114.66       64.61     18.21 o 
  -7   5   9      363.46      416.42     36.24 o 
  -6   5   9      446.93      479.00     43.93 o 
  -5   5   9      934.72      915.97     27.12 o 
  -4   5   9     1181.55     1177.18     20.53 o 
  -3   5   9      154.10      165.61      7.42 o 
  -2   5   9       23.04       15.37      4.40 o 
  -1   5   9     4921.71     4559.64     81.09 o 
   0   5   9      164.49      164.99      7.24 o 
   1   5   9      221.53      206.10      5.63 o 
   2   5   9      862.04      900.94     20.39 o 
   3   5   9       12.94        7.15      3.92 o 
   4   5   9      294.97      306.20     15.98 o 
   5   5   9      143.96      134.16     18.73 o 
   6   5   9      213.35      241.32     16.31 o 
   7   5   9        0.55       13.87      4.56 o 
  -8   6   9      106.07       88.17     28.95 o 
  -7   6   9       83.98       60.24     16.96 o 
  -6   6   9      325.38      325.98     46.00 o 
  -5   6   9      176.53      143.26     24.58 o 
  -4   6   9      263.29      257.47      7.19 o 
  -3   6   9      281.82      293.80     11.57 o 
  -2   6   9     1181.99     1152.08     27.06 o 
  -1   6   9       18.86       15.52      6.73 o 
   0   6   9      316.81      348.27      6.31 o 
   1   6   9      243.71      233.36     13.34 o 
   2   6   9      667.13      684.72     12.95 o 
   3   6   9       59.56       51.78      8.49 o 
   4   6   9      460.99      448.41     29.44 o 
   5   6   9       63.16       64.04     10.13 o 
   6   6   9      291.95      289.13     18.17 o 
   7   6   9        0.34        6.15      8.52 o 
  -7   7   9      126.12       75.02     20.37 o 
  -6   7   9        3.26       13.94     11.57 o 
  -5   7   9        0.58       -0.89     18.39 o 
  -4   7   9       45.54       36.92      8.74 o 
  -3   7   9        0.14        5.56      5.26 o 
  -2   7   9       83.15       85.94     16.69 o 
  -1   7   9     1258.46     1277.04     27.82 o 
   0   7   9       57.26       58.91      6.32 o 
   1   7   9      383.87      378.71     11.55 o 
   2   7   9       67.35       72.10     11.12 o 
   3   7   9     1150.44     1102.28     32.47 o 
   4   7   9      515.37      499.71     21.35 o 
   5   7   9       59.10       42.93      7.99 o 
   6   7   9        4.51       11.45      4.80 o 
  -6   8   9        4.62       11.87     12.20 o 
  -5   8   9      134.33      119.78     30.94 o 
  -4   8   9       67.49       68.10     18.38 o 
  -3   8   9      653.89      649.78     20.84 o 
  -2   8   9      600.80      598.18     16.15 o 
  -1   8   9       38.29       51.18     10.27 o 
   0   8   9      113.62       84.00     14.91 o 
   1   8   9        0.25       -2.00      4.58 o 
   2   8   9     1519.82     1611.93     43.15 o 
   3   8   9      329.92      407.49     24.42 o 
   4   8   9        3.37       11.26      5.45 o 
   5   8   9        0.07       -2.49      5.37 o 
  -5   9   9       68.87       24.08     16.97 o 
  -4   9   9      247.83      219.11     51.75 o 
  -3   9   9        8.84        8.86      5.36 o 
  -2   9   9       96.52       94.68     15.33 o 
  -1   9   9       21.56       27.00      8.94 o 
   0   9   9      121.96      138.22     23.86 o 
   1   9   9      125.05       99.71     19.64 o 
   2   9   9       73.29       75.48     15.39 o 
   3   9   9       62.68       47.58     10.14 o 
   4   9   9      199.87      250.90     40.30 o 
  -3  10   9        4.57        7.95     14.69 o 
  -2  10   9      204.19      206.27     19.18 o 
  -1  10   9       19.10        9.49      6.99 o 
   0  10   9       39.39       33.24      9.41 o 
   1  10   9       30.64       27.09     10.79 o 
   2  10   9      398.12      375.69     17.12 o 
   3  10   9        3.73        6.14     21.94 o 
  -8   0  10      134.93      112.28     22.18 o 
  -6   0  10      738.05      705.28     17.07 o 
  -4   0  10        1.76       10.47      4.07 o 
  -2   0  10     1120.28     1253.31     19.94 o 
   0   0  10        4.62        4.35      5.64 o 
   2   0  10     1097.76     1052.49     19.29 o 
   4   0  10      994.31     1143.22     30.91 o 
   6   0  10     2040.65     2140.27     74.16 o 
   8   0  10      173.18      182.34     33.74 o 
  -9   1  10      257.28      184.14     40.71 o 
  -8   1  10      255.41      226.18     20.54 o 
  -7   1  10     1916.78     1971.62     32.72 o 
  -6   1  10        3.83        5.91      3.16 o 
  -5   1  10     1084.09     1154.05     23.54 o 
  -4   1  10     1431.15     1576.92     26.49 o 
  -3   1  10       41.23       57.12      6.87 o 
  -2   1  10       24.47       15.60      3.62 o 
  -1   1  10     1756.11     1756.24     19.08 o 
   0   1  10      325.42      327.42      4.61 o 
   1   1  10      142.04      123.70      5.18 o 
   2   1  10      193.75      193.86      7.98 o 
   3   1  10     4308.92     4412.64    148.41 o 
   4   1  10     2246.86     2253.15     40.30 o 
   5   1  10      382.91      370.88      7.14 o 
   6   1  10       54.70       30.68      6.59 o 
   7   1  10      124.58      114.37     13.11 o 
   8   1  10        0.46        3.12      6.18 o 
  -9   2  10      315.61      357.25     38.87 o 
  -8   2  10      714.78      803.79     23.75 o 
  -7   2  10        9.13        6.48      6.48 o 
  -6   2  10     1602.74     1656.66     45.08 o 
  -5   2  10       14.16       16.36      3.82 o 
  -4   2  10       74.08       76.36      2.55 o 
  -3   2  10     1793.66     1869.88     17.43 o 
  -2   2  10      855.27     1018.22     11.85 o 
  -1   2  10     1395.25     1403.20     17.68 o 
   0   2  10     4430.97     4198.98     43.42 o 
   1   2  10     1117.30     1223.13     10.58 o 
   2   2  10      298.75      365.97     10.94 o 
   3   2  10      499.21      477.13     11.38 o 
   4   2  10     1768.78     1821.27     42.22 o 
   5   2  10     1118.93     1176.96     22.49 o 
   6   2  10      178.97      167.65      9.48 o 
   7   2  10       34.12       33.08      7.48 o 
   8   2  10        0.13       16.38      3.47 o 
  -9   3  10       14.49       25.97      6.55 o 
  -8   3  10      738.47      786.37     32.15 o 
  -7   3  10      103.01      103.65     15.05 o 
  -6   3  10      950.69     1000.37     28.22 o 
  -5   3  10      305.10      280.11     13.79 o 
  -4   3  10      153.33      157.46      5.65 o 
  -3   3  10        0.36        2.70      4.05 o 
  -2   3  10       90.73       53.70     10.92 o 
  -1   3  10       24.89       21.58      3.95 o 
   0   3  10       21.04       42.78      5.82 o 
   1   3  10      247.83      293.75      6.59 o 
   2   3  10      131.47      170.79     15.85 o 
   3   3  10      237.74      252.62     13.49 o 
   4   3  10      120.67      128.39     18.95 o 
   5   3  10      160.43      151.72     23.98 o 
   6   3  10        0.13        4.92      4.96 o 
   7   3  10        5.43       -1.36      7.43 o 
   8   3  10       84.64       68.55     10.92 o 
  -9   4  10      459.82      501.22     27.29 o 
  -8   4  10        8.49       19.71      7.44 o 
  -7   4  10      134.76      122.38     10.87 o 
  -6   4  10      880.20      855.76     38.06 o 
  -5   4  10        2.05       -1.90      5.68 o 
  -4   4  10      912.54      882.94     17.80 o 
  -3   4  10      492.38      508.43     11.66 o 
  -2   4  10      153.76      139.06      5.36 o 
  -1   4  10      976.73     1069.26     20.62 o 
   0   4  10     5608.63     5309.37    129.61 o 
   1   4  10     1773.53     1944.80     30.32 o 
   2   4  10      411.33      412.24     14.04 o 
   3   4  10     1433.80     1423.51     32.14 o 
   4   4  10      968.96      899.02     29.90 o 
   5   4  10      225.47      237.08     29.25 o 
   6   4  10       67.81       77.36     10.25 o 
   7   4  10     1235.87     1329.31     29.00 o 
   8   4  10       44.46       33.62     12.05 o 
  -8   5  10        4.78       11.88      8.49 o 
  -7   5  10      630.50      670.17     21.17 o 
  -6   5  10      130.77      127.77     18.95 o 
  -5   5  10      373.78      372.09     21.91 o 
  -4   5  10       32.41       25.86      5.67 o 
  -3   5  10        9.18       11.65      3.71 o 
  -2   5  10       72.95       69.88     11.00 o 
  -1   5  10     2580.22     2699.79     62.18 o 
   0   5  10       56.27       30.68      4.58 o 
   1   5  10       37.32       39.25      3.51 o 
   2   5  10      187.32      189.54      6.76 o 
   3   5  10       43.39       39.06      9.24 o 
   4   5  10        0.78        2.84      5.42 o 
   5   5  10        0.30       12.88      9.13 o 
   6   5  10     1022.82     1044.79     33.56 o 
   7   5  10      230.59      226.60     15.81 o 
  -8   6  10       38.36       26.19     11.29 o 
  -7   6  10       48.20       28.48     14.28 o 
  -6   6  10      498.25      526.80     29.43 o 
  -5   6  10       21.99        6.60      8.83 o 
  -4   6  10     1648.55     1709.25     38.48 o 
  -3   6  10      691.26      688.69     17.06 o 
  -2   6  10      174.66      217.83     19.87 o 
  -1   6  10       43.62       44.80      8.95 o 
   0   6  10        5.49        4.42      3.45 o 
   1   6  10        2.77        4.03      2.14 o 
   2   6  10      384.51      385.64      9.13 o 
   3   6  10        0.26        0.26      5.74 o 
   4   6  10       59.60       47.44     10.77 o 
   5   6  10       60.84       58.92     12.67 o 
   6   6  10       39.28       35.25      7.26 o 
   7   6  10      270.31      270.50     51.50 o 
  -7   7  10       75.10       62.06     17.14 o 
  -6   7  10        3.49       -3.20     11.88 o 
  -5   7  10      184.90      172.31     29.91 o 
  -4   7  10      163.91      125.46      7.16 o 
  -3   7  10     1160.02     1201.27     30.43 o 
  -2   7  10      611.34      609.54     13.78 o 
  -1   7  10      250.97      270.99     16.98 o 
   0   7  10      424.87      438.06     10.04 o 
   1   7  10      381.33      357.68     13.90 o 
   2   7  10       90.01       83.61     11.81 o 
   3   7  10      417.48      412.13     17.30 o 
   4   7  10       76.96       61.75     11.78 o 
   5   7  10      391.56      374.49     14.22 o 
   6   7  10      239.58      255.15     26.76 o 
  -6   8  10      446.21      497.61     20.39 o 
  -5   8  10      133.87      107.31     26.59 o 
  -4   8  10        8.51       -8.05      9.71 o 
  -3   8  10      490.79      460.07     29.33 o 
  -2   8  10      332.19      341.76     14.14 o 
  -1   8  10      317.49      314.35     14.64 o 
   0   8  10     1964.69     2062.77     45.70 o 
   1   8  10        8.28       13.12      4.28 o 
   2   8  10      746.14      768.37     43.13 o 
   3   8  10       10.45       17.12      6.30 o 
   4   8  10        5.22        8.73      5.35 o 
   5   8  10       66.55       50.90     11.13 o 
  -5   9  10      828.93      821.89     30.97 o 
  -4   9  10        0.56       18.86      8.25 o 
  -3   9  10       13.73       10.86      5.62 o 
  -2   9  10        8.60       10.86      5.23 o 
  -1   9  10      209.91      215.63     14.05 o 
   0   9  10        1.18       13.69      5.16 o 
   1   9  10     1548.51     1658.54     48.04 o 
   2   9  10        0.09        5.84      9.60 o 
   3   9  10        1.09       -2.48      6.31 o 
   4   9  10      111.18       79.54     17.56 o 
  -3  10  10       17.08       23.73      7.80 o 
  -2  10  10       54.90       39.26     14.85 o 
  -1  10  10      104.37      101.06     21.48 o 
   0  10  10       33.63       53.29     13.96 o 
   1  10  10      107.35       79.32     18.00 o 
   2  10  10      231.57      267.35     12.42 o 
  -9   0  11       82.80       74.43     21.04 o 
  -7   0  11     4989.33     5420.91    100.90 o 
  -5   0  11      117.06       92.72      4.35 o 
  -3   0  11     7777.81     8039.56    150.04 o 
  -1   0  11     2929.38     2631.64     66.00 o 
   1   0  11     7324.02     6785.82    139.17 o 
   3   0  11      320.94      371.05      9.50 o 
   5   0  11      681.05      660.82     16.05 o 
   7   0  11      494.53      481.79     30.19 o 
  -9   1  11      141.83      111.24     22.94 o 
  -8   1  11        0.97        3.05     10.17 o 
  -7   1  11      583.30      560.28     17.35 o 
  -6   1  11      527.80      593.04     12.32 o 
  -5   1  11      868.78      890.48     20.78 o 
  -4   1  11      113.15      126.40      4.99 o 
  -3   1  11       71.31       79.61      5.48 o 
  -2   1  11       28.78       23.12      3.76 o 
  -1   1  11       20.52       17.79      3.48 o 
   0   1  11      915.79      940.70     15.29 o 
   1   1  11      612.22      618.22     11.23 o 
   2   1  11      800.74     1000.83      9.77 o 
   3   1  11       81.08       52.63      7.62 o 
   4   1  11      406.40      425.16     21.90 o 
   5   1  11        9.76       10.03      4.30 o 
   6   1  11     3037.63     3056.97     41.91 o 
   7   1  11        0.55       -3.62      6.76 o 
   8   1  11      210.40      209.70     17.71 o 
  -9   2  11      145.41      134.10     22.65 o 
  -8   2  11       15.01       12.21      4.87 o 
  -7   2  11      320.98      315.29     10.07 o 
  -6   2  11       80.38       63.44     14.18 o 
  -5   2  11      365.55      359.56      5.54 o 
  -4   2  11        3.20        3.08      2.17 o 
  -3   2  11      206.74      169.63      5.88 o 
  -2   2  11       12.53        8.74      2.61 o 
  -1   2  11      246.87      325.94      8.75 o 
   0   2  11      718.99      793.64     13.80 o 
   1   2  11       11.07        3.69      2.14 o 
   2   2  11      223.01      231.75      6.98 o 
   3   2  11      451.97      525.87     16.16 o 
   4   2  11      765.15      771.19     20.83 o 
   5   2  11     1723.15     1737.08     28.15 o 
   6   2  11      123.30      107.18     17.55 o 
   7   2  11        0.37       15.32      6.26 o 
   8   2  11        0.14       11.30      6.43 o 
  -9   3  11      198.83      171.69     16.41 o 
  -8   3  11      269.07      293.49     12.75 o 
  -7   3  11       75.36       60.59     18.33 o 
  -6   3  11      310.02      311.44     13.72 o 
  -5   3  11     1043.08     1022.78     27.98 o 
  -4   3  11     1961.28     2042.66     36.39 o 
  -3   3  11      276.07      240.70      9.60 o 
  -2   3  11      354.62      314.98      7.14 o 
  -1   3  11     3337.06     3380.09    143.72 o 
   0   3  11      996.75     1087.07     11.37 o 
   1   3  11      625.50      645.31     11.80 o 
   2   3  11      849.20      821.24     22.04 o 
   3   3  11      434.75      439.14     17.58 o 
   4   3  11       35.58       40.85      8.88 o 
   5   3  11      817.98      836.02     20.97 o 
   6   3  11      322.91      338.73     12.16 o 
   7   3  11      414.38      455.80     15.90 o 
   8   3  11        4.59        4.66      4.89 o 
  -8   4  11        0.74       -8.76      9.48 o 
  -7   4  11      235.19      221.03     17.32 o 
  -6   4  11     1832.19     1891.72     40.74 o 
  -5   4  11      263.15      252.25      8.62 o 
  -4   4  11     2581.52     2498.11     77.09 o 
  -3   4  11       52.83       51.95      7.74 o 
  -2   4  11      641.80      691.14     12.43 o 
  -1   4  11      476.89      501.99      8.91 o 
   0   4  11     3053.08     3341.79     60.73 o 
   1   4  11      406.76      380.69     15.09 o 
   2   4  11      137.14      151.51     19.63 o 
   3   4  11       34.48       42.66     10.12 o 
   4   4  11     1213.28     1167.27     27.10 o 
   5   4  11      172.22      163.45     22.56 o 
   6   4  11       78.23       81.16     12.37 o 
   7   4  11       58.45       38.08      9.28 o 
   8   4  11       34.25       26.63      9.71 o 
  -8   5  11       79.46       67.45     16.14 o 
  -7   5  11      104.09       56.01     14.76 o 
  -6   5  11      346.03      330.03     18.59 o 
  -5   5  11     1092.65     1085.72     31.05 o 
  -4   5  11      222.58      231.81     10.26 o 
  -3   5  11      565.46      605.67     14.89 o 
  -2   5  11      132.38      152.35     10.59 o 
  -1   5  11      498.55      465.41     10.58 o 
   0   5  11       91.77       94.72     11.14 o 
   1   5  11     2800.48     2984.82     48.78 o 
   2   5  11        4.64        1.70      2.11 o 
   3   5  11     1270.17     1250.63     28.76 o 
   4   5  11      323.76      343.72     15.03 o 
   5   5  11      898.70      916.96     26.95 o 
   6   5  11        9.81       11.82      6.82 o 
   7   5  11      145.11      160.13     11.14 o 
  -8   6  11       82.46       54.15     13.76 o 
  -7   6  11        9.61       -2.87      7.95 o 
  -6   6  11      177.90      154.59     29.38 o 
  -5   6  11      119.48      110.96     26.96 o 
  -4   6  11      537.67      591.11     11.51 o 
  -3   6  11      448.25      512.46     20.80 o 
  -2   6  11      618.07      621.04     23.22 o 
  -1   6  11      715.03      769.32     21.22 o 
   0   6  11        0.22       -3.28      7.84 o 
   1   6  11       49.62       35.70      5.87 o 
   2   6  11      410.47      449.28     12.66 o 
   3   6  11      122.04      104.75     19.33 o 
   4   6  11      570.18      604.54     18.00 o 
   5   6  11       60.67       73.19     11.37 o 
   6   6  11      105.35       96.88     20.80 o 
   7   6  11      299.25      356.72     54.14 o 
  -7   7  11        0.83      -19.54     18.64 o 
  -6   7  11        0.78       -0.78      7.61 o 
  -5   7  11       11.06       14.72     11.27 o 
  -4   7  11       53.49       34.42     11.09 o 
  -3   7  11     1380.14     1409.46     40.13 o 
  -2   7  11      314.29      321.07     19.48 o 
  -1   7  11       32.76       32.57      8.80 o 
   0   7  11      520.52      558.85      9.88 o 
   1   7  11      111.99       90.09     13.21 o 
   2   7  11      923.40      933.74     20.89 o 
   3   7  11      242.56      258.36     16.97 o 
   4   7  11      187.13      148.78     21.72 o 
   5   7  11      168.40      148.69     25.68 o 
   6   7  11      150.97      129.89     21.10 o 
  -6   8  11        0.16       -3.56      9.78 o 
  -5   8  11       19.73        7.96     10.84 o 
  -4   8  11      552.65      560.75     25.51 o 
  -3   8  11       18.82       27.31      8.14 o 
  -2   8  11      937.03      979.54     25.82 o 
  -1   8  11       99.21       67.09     11.31 o 
   0   8  11      601.44      572.83     20.36 o 
   1   8  11       34.11       31.45      6.34 o 
   2   8  11        0.12        8.02      3.44 o 
   3   8  11        0.72        1.95      6.11 o 
   4   8  11        9.61       20.20      7.75 o 
   5   8  11      142.86      117.44     23.44 o 
  -5   9  11      219.71      148.81     40.74 o 
  -4   9  11       37.59       22.36      9.13 o 
  -3   9  11       96.04       86.97     19.41 o 
  -2   9  11      127.81      124.63     23.76 o 
  -1   9  11      143.69      105.50     22.26 o 
   0   9  11       14.23       21.09      8.84 o 
   1   9  11      170.21      114.71     36.35 o 
   2   9  11       42.09       41.03      9.38 o 
   3   9  11        8.67        9.92      6.62 o 
   4   9  11       37.80       24.78      8.05 o 
  -3  10  11       24.33        5.07      8.13 o 
  -2  10  11        3.94        7.64      5.48 o 
  -1  10  11        2.51       13.64      7.61 o 
   0  10  11       41.11       41.64     14.88 o 
   1  10  11        1.97       -5.01      5.50 o 
   2  10  11        6.99        1.48      8.37 o 
  -8   0  12      128.11      185.08     45.21 o 
  -6   0  12      926.59      896.28     21.31 o 
  -4   0  12      199.25      179.27      7.06 o 
  -2   0  12     2884.26     2787.05     69.19 o 
   0   0  12     3017.20     3200.39     73.28 o 
   2   0  12      156.50      150.22      9.00 o 
   4   0  12       49.80       56.99     11.14 o 
   6   0  12     1819.33     1854.22     42.68 o 
   8   0  12      604.99      521.72     60.94 o 
  -9   1  12      387.44      328.21     21.13 o 
  -8   1  12        1.23       -1.48      6.54 o 
  -7   1  12       16.04        3.66      8.89 o 
  -6   1  12        4.49        6.08      2.93 o 
  -5   1  12       69.67       81.44      5.24 o 
  -4   1  12      234.97      255.17      8.79 o 
  -3   1  12     1602.11     1613.90     29.84 o 
  -2   1  12      107.16      107.94     15.13 o 
  -1   1  12        1.15        4.65      2.79 o 
   0   1  12      154.31      113.17      5.86 o 
   1   1  12     4143.15     3988.38     67.47 o 
   2   1  12        0.81        4.04      2.30 o 
   3   1  12      252.09      292.35     10.23 o 
   4   1  12      224.82      237.44     10.07 o 
   5   1  12        4.87        7.78      3.93 o 
   6   1  12      563.80      504.29     15.36 o 
   7   1  12       36.66       27.51      7.19 o 
   8   1  12      100.34       82.72     15.79 o 
  -9   2  12       16.34       21.29     10.98 o 
  -8   2  12      200.03      200.29     11.71 o 
  -7   2  12      158.52      114.91     18.45 o 
  -6   2  12       83.64       77.51     17.53 o 
  -5   2  12     1630.04     1734.80     33.13 o 
  -4   2  12      542.69      539.41     12.87 o 
  -3   2  12      275.29      283.61      6.15 o 
  -2   2  12      744.97      750.92     18.50 o 
  -1   2  12     1275.06     1374.84     13.85 o 
   1   2  12       15.66        2.59      2.68 o 
   2   2  12      104.03      108.91      4.78 o 
   3   2  12      710.78      733.76     19.87 o 
   4   2  12      417.98      384.09     14.05 o 
   5   2  12      212.66      211.01     25.07 o 
   6   2  12      456.29      459.27     15.23 o 
   7   2  12       19.13       20.49      4.65 o 
   8   2  12       39.56       35.14      8.24 o 
  -9   3  12       28.10       30.50     15.04 o 
  -8   3  12      179.09      174.57     25.25 o 
  -7   3  12        3.56       10.14      5.44 o 
  -6   3  12        1.55       12.66      6.62 o 
  -5   3  12     1816.28     1844.66     60.63 o 
  -4   3  12      483.18      481.06     11.98 o 
  -3   3  12        1.95        6.97      2.58 o 
  -2   3  12     1072.65     1109.38     23.74 o 
  -1   3  12     1636.47     1667.06     30.98 o 
   0   3  12      473.70      428.82     12.09 o 
   1   3  12       79.59       64.76      4.03 o 
   2   3  12      923.87      939.36     23.16 o 
   3   3  12        3.07        0.66      7.65 o 
   4   3  12      270.95      296.07     13.69 o 
   5   3  12      114.80      106.40     13.27 o 
   6   3  12       38.22       38.16      8.05 o 
   7   3  12      145.66      115.17     20.90 o 
   8   3  12       53.35       41.65      8.19 o 
  -8   4  12        5.49       11.89      9.07 o 
  -7   4  12       30.33       16.17      8.98 o 
  -6   4  12      117.91       91.73     18.99 o 
  -5   4  12      223.14      222.25     14.29 o 
  -4   4  12       86.09       84.46      6.53 o 
  -3   4  12      362.62      349.06     12.12 o 
  -2   4  12      103.32      104.51      6.78 o 
  -1   4  12        0.34        1.35      4.71 o 
   0   4  12     1346.47     1372.49     30.17 o 
   1   4  12      916.02      917.93     18.24 o 
   2   4  12       77.05      102.56     12.22 o 
   3   4  12      804.71      812.40     20.27 o 
   4   4  12      174.91      171.60     22.21 o 
   5   4  12        7.59       13.62      7.79 o 
   6   4  12      312.15      305.02     22.99 o 
   7   4  12      365.81      368.61     20.38 o 
  -8   5  12      145.57      104.38     32.51 o 
  -7   5  12      102.85       92.82     20.65 o 
  -6   5  12      802.87      846.29     36.65 o 
  -5   5  12      360.07      346.37     19.08 o 
  -4   5  12        2.34        4.93      4.17 o 
  -3   5  12       71.60       75.80      8.56 o 
  -2   5  12      102.45       94.91      9.21 o 
  -1   5  12        0.19       -0.07      3.67 o 
   0   5  12      396.01      415.17     10.85 o 
   1   5  12        4.71        3.38      3.50 o 
   2   5  12       20.58       22.03      7.82 o 
   3   5  12     1722.23     1671.05     35.56 o 
   4   5  12       33.16       14.68      6.56 o 
   5   5  12        0.01      -13.51     10.16 o 
   6   5  12      160.50      192.18     13.86 o 
   7   5  12       49.01       31.97      7.87 o 
  -7   6  12       30.65       38.12     11.81 o 
  -6   6  12       34.92       42.82     17.44 o 
  -5   6  12      266.22      186.69     35.13 o 
  -4   6  12      226.99      174.34      7.24 o 
  -3   6  12     1045.08     1039.83     46.32 o 
  -2   6  12     1224.51     1258.97     29.92 o 
  -1   6  12       16.08       17.75     14.00 o 
   0   6  12      721.85      743.83     15.90 o 
   1   6  12       11.10        8.98      2.25 o 
   2   6  12        0.00       -5.81      4.01 o 
   3   6  12      395.86      404.98     18.96 o 
   4   6  12      112.96      109.39     17.61 o 
   5   6  12       27.86       15.22      6.77 o 
   6   6  12       14.51       18.27      6.95 o 
  -7   7  12      387.87      435.34     19.74 o 
  -6   7  12      427.78      445.05     22.94 o 
  -5   7  12       14.89       22.40      9.33 o 
  -4   7  12        0.40        0.10      7.33 o 
  -3   7  12      425.33      428.80     17.60 o 
  -2   7  12      179.11      164.86     14.01 o 
  -1   7  12      476.93      495.66     12.47 o 
   0   7  12      426.58      403.85     11.61 o 
   1   7  12      758.69      781.56     16.49 o 
   2   7  12      441.23      415.36     17.89 o 
   3   7  12       77.28       63.04     10.01 o 
   4   7  12      183.32      206.22     16.07 o 
   5   7  12        5.96        4.99      6.59 o 
   6   7  12       35.69       20.27     10.42 o 
  -6   8  12      210.29      196.99     50.69 o 
  -5   8  12        0.04       -8.48     13.39 o 
  -4   8  12        9.26       16.69     12.16 o 
  -3   8  12       55.97       48.70     10.48 o 
  -2   8  12      304.65      357.95     16.29 o 
  -1   8  12       30.84       20.69      5.81 o 
   0   8  12     1363.37     1345.56     41.27 o 
   1   8  12        4.99        6.56      3.71 o 
   2   8  12      279.67      250.01     16.98 o 
   3   8  12      326.11      339.17     16.01 o 
   4   8  12      147.83      151.94     25.25 o 
   5   8  12      374.86      328.56     13.68 o 
  -4   9  12        3.78        4.26      9.81 o 
  -3   9  12      283.46      292.16     24.61 o 
  -2   9  12        1.29       -4.37      5.56 o 
  -1   9  12     1123.53     1178.66     26.98 o 
   0   9  12      184.62      166.55     35.58 o 
   1   9  12       37.91       29.44      8.82 o 
   2   9  12        2.60       -3.62      9.35 o 
   3   9  12        0.11        8.62      5.63 o 
  -2  10  12      126.11      108.63     20.12 o 
  -1  10  12       18.46       18.16      6.83 o 
   0  10  12      246.86      266.77     36.79 o 
   1  10  12       52.25       41.76     12.65 o 
  -9   0  13      717.88      760.53     39.25 o 
  -7   0  13     2358.06     2374.71     61.60 o 
  -5   0  13       75.10       76.87     11.66 o 
  -3   0  13      854.56      849.29     21.50 o 
  -1   0  13     4105.56     4340.52     61.45 o 
   1   0  13     2408.98     2780.73     30.07 o 
   3   0  13       19.55       14.93      5.96 o 
   5   0  13     2813.27     3036.93     51.87 o 
   7   0  13        4.76       18.26      9.95 o 
  -9   1  13      121.19      103.53     31.99 o 
  -8   1  13     1438.69     1606.55     49.74 o 
  -7   1  13       90.64       87.32     16.63 o 
  -6   1  13       22.19       15.82      5.93 o 
  -5   1  13      144.54      149.84      5.11 o 
  -4   1  13       32.82       21.55      4.71 o 
  -3   1  13      204.10      228.40      6.88 o 
  -2   1  13     2846.10     3126.95     62.15 o 
  -1   1  13      212.65      214.92      8.31 o 
   0   1  13       31.31       23.57      4.34 o 
   1   1  13      554.62      582.27      9.28 o 
   2   1  13      298.20      352.33     10.77 o 
   3   1  13       24.08       13.17      4.52 o 
   4   1  13      137.33      127.48      5.28 o 
   5   1  13       30.48       21.13      8.95 o 
   6   1  13     1207.70     1235.22     25.08 o 
   7   1  13       52.13       31.46      9.93 o 
   8   1  13      162.52      149.04     29.94 o 
  -9   2  13        0.66        7.80      9.30 o 
  -8   2  13      583.37      624.28     26.08 o 
  -7   2  13     1943.66     2020.65     57.82 o 
  -6   2  13      293.71      296.35     10.08 o 
  -5   2  13     1365.45     1398.28     25.47 o 
  -4   2  13       26.65       17.37      3.63 o 
  -3   2  13      483.96      459.50     16.48 o 
  -2   2  13      848.29      883.90     17.35 o 
  -1   2  13       60.63       47.01      7.15 o 
   0   2  13     1280.06     1348.87     14.01 o 
   1   2  13       27.90       21.74      4.06 o 
   2   2  13     2202.50     2334.60     51.29 o 
   3   2  13       27.99       32.50      7.72 o 
   4   2  13        0.28        6.44      7.85 o 
   5   2  13       49.91       50.86     10.07 o 
   6   2  13      579.60      581.04     17.21 o 
   7   2  13       24.66       26.41      5.62 o 
   8   2  13      217.48      220.61     18.63 o 
  -9   3  13        9.81       22.02      8.58 o 
  -8   3  13       34.85       36.81      7.56 o 
  -7   3  13       60.03       50.09      9.69 o 
  -6   3  13     1097.76     1032.08     35.55 o 
  -5   3  13      165.67      182.94      5.04 o 
  -4   3  13      229.57      228.45     10.02 o 
  -3   3  13       66.89       61.91      9.39 o 
  -2   3  13      226.60      210.64     14.55 o 
  -1   3  13     2204.97     2390.90     40.98 o 
   0   3  13     1679.11     1706.62     29.29 o 
   1   3  13        5.18        3.14      2.48 o 
   2   3  13      493.58      486.20     13.57 o 
   3   3  13      432.41      457.55     15.50 o 
   4   3  13     1147.29     1183.80     35.57 o 
   5   3  13       18.04       14.57      6.19 o 
   6   3  13       28.49       29.67      6.75 o 
   7   3  13      261.21      254.83     32.70 o 
  -8   4  13      172.58      105.21     48.57 o 
  -7   4  13       35.91       24.70      8.14 o 
  -6   4  13     1913.41     1851.18     46.62 o 
  -5   4  13      278.94      245.58     17.59 o 
  -4   4  13      430.62      429.94      9.45 o 
  -3   4  13      391.33      390.49     14.11 o 
  -2   4  13       45.00       48.30      8.71 o 
  -1   4  13      178.38      189.76      9.74 o 
   0   4  13      750.45      782.17     17.32 o 
   1   4  13       95.24       96.32      5.38 o 
   2   4  13      165.55      157.22     20.70 o 
   3   4  13      133.24      147.73     26.67 o 
   4   4  13      312.81      343.29     17.16 o 
   5   4  13      118.53       89.65     16.31 o 
   6   4  13       16.45       17.40     12.06 o 
   7   4  13       18.78       26.61      7.42 o 
  -8   5  13       18.63       16.58     10.91 o 
  -7   5  13        1.40       -7.89     10.97 o 
  -6   5  13       11.20       12.24      7.84 o 
  -5   5  13      604.34      653.85     20.72 o 
  -4   5  13       25.73       16.84      7.58 o 
  -3   5  13       71.24       57.63      5.29 o 
  -2   5  13      254.72      263.85      6.52 o 
  -1   5  13      754.49      781.92     18.12 o 
   0   5  13       97.37       83.39     10.98 o 
   1   5  13     1786.07     1788.82     30.79 o 
   2   5  13        2.75        7.10      6.19 o 
   3   5  13      628.87      616.39     18.95 o 
   4   5  13      191.72      161.91     24.36 o 
   5   5  13      246.21      235.85     34.34 o 
   6   5  13        7.68        7.73      7.77 o 
   7   5  13      965.63     1157.42     37.77 o 
  -7   6  13        4.93        2.46      9.34 o 
  -6   6  13      313.32      308.11     35.03 o 
  -5   6  13       51.17       42.56     14.36 o 
  -4   6  13       23.00       14.35      5.82 o 
  -3   6  13      778.30      729.00     47.31 o 
  -2   6  13     1294.38     1305.26     28.51 o 
  -1   6  13      423.84      434.23     13.31 o 
   0   6  13      722.39      752.66     19.14 o 
   1   6  13        6.98        9.99      3.97 o 
   2   6  13      516.81      522.70     13.41 o 
   3   6  13        2.61        4.74      5.06 o 
   4   6  13       28.34       17.32      8.58 o 
   5   6  13       19.79       16.56     13.75 o 
   6   6  13        1.05       13.75      5.36 o 
  -6   7  13        1.61       10.53      9.30 o 
  -5   7  13      128.11       98.72     37.10 o 
  -4   7  13      325.97      330.53     26.78 o 
  -3   7  13        0.19        5.41      5.91 o 
  -2   7  13        0.19       -8.41      7.32 o 
  -1   7  13        0.94        1.34      7.32 o 
   0   7  13      101.98       87.97      6.16 o 
   1   7  13      688.05      674.25     15.57 o 
   2   7  13       28.83       10.46      6.58 o 
   3   7  13      111.73       92.64     13.01 o 
   4   7  13      276.08      302.09     14.87 o 
   5   7  13      184.05      172.20     14.31 o 
  -6   8  13      140.56       67.00     37.49 o 
  -5   8  13        9.46        5.12     13.03 o 
  -4   8  13      233.92      219.02     23.06 o 
  -3   8  13      168.96      225.90     30.12 o 
  -2   8  13      204.73      205.24     13.79 o 
  -1   8  13        4.18        5.80      9.67 o 
   0   8  13      372.86      351.68     14.78 o 
   1   8  13       17.46       19.42      9.67 o 
   2   8  13      751.91      790.20     21.95 o 
   3   8  13        8.91        8.96      5.44 o 
   4   8  13       80.90       55.22     12.10 o 
  -4   9  13       61.34       38.98     10.71 o 
  -3   9  13       39.07       18.98      7.91 o 
  -2   9  13       30.67       19.75      8.72 o 
  -1   9  13        2.17        0.91      8.75 o 
   0   9  13       30.42       16.88      7.04 o 
   1   9  13        2.10       10.96      7.30 o 
   2   9  13        4.28       -2.09      9.14 o 
   3   9  13      122.72       96.13     30.24 o 
  -1  10  13      198.18      175.84     50.57 o 
   0  10  13       48.56       49.32     16.48 o 
  -8   0  14      517.55      498.64     34.02 o 
  -6   0  14      255.63      229.88      9.87 o 
  -4   0  14      158.46      177.38     10.87 o 
  -2   0  14      157.36      156.57     25.36 o 
   0   0  14     1562.32     1741.73     35.99 o 
   2   0  14       83.51       83.83     10.60 o 
   4   0  14     2447.63     2568.58     61.13 o 
   6   0  14       83.70       54.95     15.96 o 
   8   0  14      114.62       72.21     38.41 o 
  -9   1  14        5.45       -4.83     17.19 o 
  -8   1  14      342.18      276.07     71.10 o 
  -7   1  14      144.36      137.01     25.81 o 
  -6   1  14      718.55      701.78     25.74 o 
  -5   1  14      279.53      238.41      6.41 o 
  -4   1  14      147.63      154.76      4.69 o 
  -3   1  14      757.16      747.97     16.13 o 
  -2   1  14      283.09      353.04      9.70 o 
  -1   1  14      196.25      205.99      8.00 o 
   0   1  14      272.69      248.60     12.50 o 
   1   1  14      109.03      113.15      7.44 o 
   2   1  14      274.56      315.64     15.21 o 
   3   1  14      570.97      565.43     15.36 o 
   4   1  14      114.40      113.16      7.90 o 
   5   1  14      168.19      145.90     16.94 o 
   6   1  14        0.27       -6.64      8.34 o 
   7   1  14       30.90       31.85      8.11 o 
   8   1  14       34.68       40.06     11.47 o 
  -9   2  14      328.65      337.80     68.10 o 
  -8   2  14       38.35       45.63     12.30 o 
  -7   2  14       10.91        9.41     12.43 o 
  -6   2  14      197.46      164.28      6.81 o 
  -5   2  14      229.44      199.97     21.59 o 
  -4   2  14      174.28      193.19     16.05 o 
  -3   2  14        0.16        3.09      2.03 o 
  -2   2  14       90.80       83.24     11.55 o 
  -1   2  14       56.40       60.33     10.32 o 
   0   2  14      317.23      428.95     11.96 o 
   1   2  14        1.94        2.03      2.49 o 
   2   2  14        0.39        1.49      2.10 o 
   3   2  14      214.53      232.28     10.18 o 
   4   2  14      165.86      181.31     31.73 o 
   5   2  14      364.34      371.19     13.02 o 
   6   2  14      284.98      280.78     30.37 o 
   7   2  14     1054.50     1170.00     26.50 o 
  -8   3  14      229.50      214.56     41.19 o 
  -7   3  14      105.73       87.92     16.25 o 
  -6   3  14     2927.68     3014.91     50.97 o 
  -5   3  14      898.69      911.43     22.89 o 
  -4   3  14       14.06       18.30      4.69 o 
  -3   3  14      237.42      240.48     11.08 o 
  -2   3  14      234.25      238.39     14.55 o 
  -1   3  14      427.23      461.68     11.19 o 
   0   3  14     1370.86     1404.14     29.84 o 
   1   3  14      112.70      116.91      4.67 o 
   2   3  14      958.16      966.86     22.67 o 
   3   3  14     1213.23     1235.33     27.59 o 
   4   3  14      169.69      147.78     26.14 o 
   5   3  14       85.21       93.28     12.60 o 
   6   3  14      372.58      363.03     20.32 o 
   7   3  14       35.10       33.46      7.70 o 
  -8   4  14        0.08       -0.20      8.25 o 
  -7   4  14       39.23       45.98     12.53 o 
  -6   4  14      145.37      135.54     20.55 o 
  -5   4  14        1.52        2.30      4.51 o 
  -4   4  14      301.90      294.53      8.31 o 
  -3   4  14      205.21      180.34      5.20 o 
  -2   4  14      357.24      345.47      8.03 o 
  -1   4  14      515.93      492.41     12.52 o 
   0   4  14       10.54        6.33      3.43 o 
   1   4  14      852.16      904.66     17.83 o 
   2   4  14       49.90       46.84      8.89 o 
   3   4  14     1513.85     1531.29     32.13 o 
   4   4  14      475.43      462.26     14.11 o 
   5   4  14      156.39      159.31     22.03 o 
   6   4  14      161.24      136.02     24.55 o 
   7   4  14      507.25      562.10     17.47 o 
  -8   5  14      886.29      981.07     40.23 o 
  -7   5  14      425.94      430.75     32.20 o 
  -6   5  14       88.61      129.65     24.60 o 
  -5   5  14       56.71       47.11     15.83 o 
  -4   5  14       13.97        9.34      2.50 o 
  -3   5  14        1.45        2.90      2.98 o 
  -2   5  14       69.34       75.72      6.75 o 
  -1   5  14      647.47      671.10     16.92 o 
   0   5  14      129.58      148.64      9.95 o 
   1   5  14      248.97      253.00      9.96 o 
   2   5  14        1.15        3.98      8.21 o 
   3   5  14      706.60      683.08     15.52 o 
   4   5  14      248.77      238.29     35.29 o 
   5   5  14      389.90      394.49     24.60 o 
   6   5  14       83.70       79.09     18.16 o 
  -7   6  14      226.67      176.61     36.22 o 
  -6   6  14      104.97      115.30     25.19 o 
  -5   6  14      143.92      138.91     27.56 o 
  -4   6  14     1016.61     1050.80     22.61 o 
  -3   6  14      982.69      965.12     20.49 o 
  -2   6  14      302.95      298.97     15.32 o 
  -1   6  14      436.22      416.04     15.98 o 
   0   6  14     2704.66     2715.92     47.16 o 
   1   6  14       47.70       52.31      7.17 o 
   2   6  14      506.89      517.87     24.81 o 
   3   6  14        0.91       -4.93      6.17 o 
   4   6  14       35.54       35.87      8.65 o 
   5   6  14       24.21       20.54      6.05 o 
   6   6  14        0.97       14.99      6.47 o 
  -6   7  14      144.87      150.42     28.38 o 
  -5   7  14      406.80      379.83     19.77 o 
  -4   7  14       60.83       41.17     15.30 o 
  -3   7  14      204.43      216.84     12.26 o 
  -2   7  14      458.95      414.15     12.35 o 
  -1   7  14       67.70       61.08     10.49 o 
   0   7  14      612.70      646.50     14.54 o 
   1   7  14      432.97      407.37     12.53 o 
   2   7  14      401.78      431.71     32.62 o 
   3   7  14       17.75       19.31      6.47 o 
   4   7  14       49.34       48.88     12.26 o 
   5   7  14      118.28       94.55     19.15 o 
  -5   8  14       64.57       71.06     16.19 o 
  -4   8  14       62.87       36.16     11.82 o 
  -3   8  14       38.44       25.10      6.65 o 
  -2   8  14       26.32       25.16      8.72 o 
  -1   8  14      248.40      229.24     17.31 o 
   0   8  14       26.08       37.24      8.45 o 
   1   8  14        9.27        6.40      7.50 o 
   2   8  14      302.62      307.43     15.44 o 
   3   8  14       14.20       15.36      8.06 o 
   4   8  14      435.58      467.08     24.10 o 
  -4   9  14      160.04      126.44     32.68 o 
  -3   9  14      784.12      770.14     27.53 o 
  -2   9  14      797.35      805.37     30.70 o 
  -1   9  14       34.25       44.45     12.19 o 
   0   9  14      358.13      408.88     22.52 o 
   1   9  14       36.04       45.68     10.04 o 
   2   9  14       68.66       53.93     13.35 o 
   3   9  14      120.02       87.79     26.50 o 
  -9   0  15       58.08       53.77     35.79 o 
  -7   0  15      993.06     1038.79     85.48 o 
  -5   0  15     2411.17     2686.95     82.74 o 
  -3   0  15      292.78      352.05     10.72 o 
  -1   0  15     4738.17     4942.84    203.51 o 
   1   0  15     2881.46     2965.91     59.88 o 
   3   0  15     1048.14     1175.34     30.90 o 
   5   0  15        5.98        1.83      9.38 o 
   7   0  15      107.90       74.33     25.35 o 
  -9   1  15      106.41       65.02     32.20 o 
  -8   1  15       46.85       39.96     20.24 o 
  -7   1  15       28.49       28.60      7.99 o 
  -6   1  15       48.26       41.73     10.79 o 
  -5   1  15       30.32       33.34      6.57 o 
  -4   1  15      867.70      894.75     19.14 o 
  -3   1  15      467.37      430.16     21.39 o 
  -2   1  15       28.73       35.23     10.32 o 
  -1   1  15      180.08      168.71     12.51 o 
   0   1  15     1215.22     1308.86     21.67 o 
   1   1  15      190.62      201.81      6.66 o 
   2   1  15      706.96      656.34     12.95 o 
   3   1  15       63.83       75.57     11.96 o 
   4   1  15      937.21      930.06     19.66 o 
   5   1  15      153.73      120.52     18.12 o 
   6   1  15      218.20      205.69     14.18 o 
   7   1  15        1.09      -10.81      8.54 o 
  -8   2  15       76.36       48.37     14.76 o 
  -7   2  15      120.12      141.90     23.80 o 
  -6   2  15      530.00      523.82     12.83 o 
  -5   2  15      150.52      164.05      6.31 o 
  -4   2  15       33.28       41.49      6.44 o 
  -3   2  15      535.14      559.75     15.21 o 
  -2   2  15       18.23       14.57      5.77 o 
  -1   2  15        2.76       -4.40      5.47 o 
   0   2  15       26.13       19.29      6.41 o 
   1   2  15     1591.41     1682.38     28.52 o 
   2   2  15      132.10      107.95     11.91 o 
   3   2  15      234.45      220.70      9.17 o 
   4   2  15      395.17      388.59     17.19 o 
   5   2  15      211.93      178.30     24.50 o 
   6   2  15        3.57       -1.15      6.09 o 
   7   2  15       19.22       20.54      6.05 o 
  -8   3  15       86.08      105.25     27.74 o 
  -7   3  15        0.87        4.85     10.08 o 
  -6   3  15      186.27      229.86     18.50 o 
  -5   3  15      493.89      442.70      9.28 o 
  -4   3  15      307.60      302.75      9.99 o 
  -3   3  15      187.68      197.56      5.12 o 
  -2   3  15       16.49       13.47      4.20 o 
  -1   3  15     1723.88     1734.55     34.43 o 
   0   3  15       19.45       11.35      4.25 o 
   1   3  15       81.79       58.84      9.60 o 
   2   3  15       73.56       67.19     11.64 o 
   3   3  15      303.74      370.75     20.86 o 
   4   3  15      168.46      193.58     25.55 o 
   5   3  15      101.12       88.73     15.30 o 
   6   3  15        2.48       -3.03     10.16 o 
   7   3  15      120.78      129.50     21.01 o 
  -8   4  15       18.99       10.73      8.01 o 
  -7   4  15       16.38       12.68     15.79 o 
  -6   4  15      268.26      340.80     37.69 o 
  -5   4  15      825.69      725.27     32.94 o 
  -4   4  15       86.49      101.11      9.19 o 
  -3   4  15       11.70       13.82      2.90 o 
  -2   4  15     2054.36     2110.90     40.07 o 
  -1   4  15       82.32       80.73     12.04 o 
   0   4  15      318.64      284.62      6.41 o 
   1   4  15        4.91        0.99      4.96 o 
   2   4  15      124.32      120.59     17.86 o 
   3   4  15      650.73      633.85     22.69 o 
   4   4  15      337.75      355.91     24.64 o 
   5   4  15      377.12      387.99     16.30 o 
   6   4  15       62.00       51.71     12.10 o 
   7   4  15       52.58       64.25     14.73 o 
  -7   5  15       42.74       38.62     11.70 o 
  -6   5  15      295.30      228.74     43.01 o 
  -5   5  15       94.91       68.59     35.64 o 
  -4   5  15        1.49        0.76      2.72 o 
  -3   5  15      147.99      156.19     10.25 o 
  -2   5  15        0.51        4.06      5.16 o 
  -1   5  15      495.26      507.61     10.54 o 
   0   5  15      761.93      822.98     17.11 o 
   1   5  15      111.85      112.71      5.26 o 
   2   5  15      173.43      185.41     26.84 o 
   3   5  15       77.27       63.39     12.02 o 
   4   5  15     1193.40     1190.42     38.98 o 
   5   5  15       62.11       74.40     16.58 o 
   6   5  15       95.05       61.56     12.75 o 
  -7   6  15       60.14       61.31     17.20 o 
  -6   6  15        5.83       -9.94     12.05 o 
  -5   6  15        0.04        6.79      8.77 o 
  -4   6  15      521.09      529.29     17.09 o 
  -3   6  15      461.10      482.69     17.47 o 
  -2   6  15      556.56      527.44     13.87 o 
  -1   6  15      114.88      157.03     11.01 o 
   0   6  15     3755.17     3768.70     67.03 o 
   1   6  15     1401.75     1419.70     23.79 o 
   2   6  15      503.13      508.29     30.09 o 
   3   6  15       62.40       81.06     12.78 o 
   4   6  15       66.72       89.35     15.01 o 
   5   6  15      110.11       91.79     21.62 o 
   6   6  15        0.21        2.12      9.29 o 
  -6   7  15       47.63       61.37     12.50 o 
  -5   7  15       11.53       20.61      9.32 o 
  -4   7  15       44.26       53.08     13.09 o 
  -3   7  15      277.54      329.33     31.15 o 
  -2   7  15        7.79        7.99      7.21 o 
  -1   7  15       93.39       71.68     13.55 o 
   0   7  15      195.57      217.62     16.83 o 
   1   7  15       70.73       39.72     13.59 o 
   2   7  15       25.94       25.25      8.09 o 
   3   7  15        0.43        7.96      8.76 o 
   4   7  15       68.87       87.88     16.78 o 
   5   7  15      193.39      218.86     16.26 o 
  -5   8  15       14.80       23.63     10.62 o 
  -4   8  15       63.36       45.17     10.76 o 
  -3   8  15      137.58      116.71     24.49 o 
  -2   8  15       44.85       40.28      9.21 o 
  -1   8  15       33.92       10.69      7.54 o 
   0   8  15        4.77        8.57      4.88 o 
   1   8  15       15.42       19.53      7.59 o 
   2   8  15       98.67       79.08     16.60 o 
   3   8  15       43.64       38.72     11.40 o 
   4   8  15        5.99        7.62      5.09 o 
  -3   9  15        0.00       14.53     12.31 o 
  -2   9  15       21.90       24.21      6.68 o 
  -1   9  15       69.21       54.32     12.76 o 
   0   9  15        0.95       12.15      8.26 o 
   1   9  15      190.34      158.67     30.07 o 
   2   9  15      263.52      299.09     47.43 o 
  -8   0  16        0.45        5.31     12.71 o 
  -6   0  16      339.56      333.85     10.54 o 
  -4   0  16        0.19       14.44      5.37 o 
  -2   0  16     1072.71     1057.11     38.96 o 
   0   0  16     1251.69     1455.14     38.74 o 
   2   0  16       76.56       54.59      9.25 o 
   4   0  16        0.86        8.44     13.34 o 
   6   0  16       18.16       16.77     20.37 o 
  -8   1  16       68.44       65.39     26.96 o 
  -7   1  16      617.83      710.14     23.05 o 
  -6   1  16       22.08       21.55      5.28 o 
  -5   1  16      136.53      118.42     19.00 o 
  -4   1  16       27.90       20.18      7.17 o 
  -3   1  16      221.09      254.59     11.43 o 
  -2   1  16       51.33       57.24      7.67 o 
  -1   1  16      533.14      519.19     14.79 o 
   0   1  16       13.08        2.67      4.55 o 
   1   1  16       17.76       16.05      3.23 o 
   2   1  16      517.20      508.99     14.09 o 
   3   1  16     1097.56     1206.88     23.89 o 
   4   1  16        7.96        5.48      8.47 o 
   5   1  16       14.93        1.82      8.28 o 
   6   1  16     1072.12     1120.74     23.33 o 
   7   1  16      338.05      386.52     28.07 o 
  -8   2  16       46.98       29.28     13.03 o 
  -7   2  16     1000.59      939.59     36.10 o 
  -6   2  16      170.12      153.43      7.82 o 
  -5   2  16       19.26       15.25      3.24 o 
  -4   2  16      506.26      494.82     10.09 o 
  -3   2  16        0.47        8.73      4.66 o 
  -2   2  16       99.62      111.26     14.77 o 
  -1   2  16      365.09      375.13      7.63 o 
   0   2  16      346.98      324.59      9.07 o 
   1   2  16        5.53        1.85      2.76 o 
   2   2  16      498.48      553.32     12.40 o 
   3   2  16      548.54      575.41      7.47 o 
   4   2  16     1247.52     1231.89     33.55 o 
   5   2  16       34.37       20.30      9.10 o 
   6   2  16        1.85       -2.38      6.31 o 
   7   2  16       80.77       67.82     14.50 o 
  -8   3  16       32.86       30.39     12.64 o 
  -7   3  16        3.88        7.43      6.82 o 
  -6   3  16       10.77        1.74      8.78 o 
  -5   3  16      521.79      494.81      9.67 o 
  -4   3  16      496.33      534.49     11.80 o 
  -3   3  16        2.85       -2.96      7.94 o 
  -2   3  16      487.95      486.46     13.25 o 
   0   3  16       16.96       15.32      3.61 o 
   1   3  16     1308.37     1329.06     22.64 o 
   2   3  16      110.30      103.22      7.41 o 
   3   3  16      620.22      674.52     18.50 o 
   4   3  16      534.29      581.87     18.97 o 
   5   3  16      280.04      270.01     34.38 o 
   6   3  16      544.85      638.66     18.74 o 
   7   3  16        7.48        8.30      8.32 o 
  -8   4  16       11.97        0.77      9.37 o 
  -7   4  16      128.58       97.12     18.95 o 
  -6   4  16      274.34      260.76     34.50 o 
  -5   4  16      131.75      122.49      5.52 o 
  -4   4  16      105.36       81.82     14.91 o 
  -3   4  16     2773.70     3028.79     50.13 o 
  -2   4  16      444.86      419.07     18.61 o 
  -1   4  16      158.72      180.10     11.85 o 
   0   4  16      136.56      140.81      8.52 o 
   1   4  16      101.73       92.24      8.12 o 
   2   4  16       43.70       40.75     10.08 o 
   3   4  16      150.62      131.40     22.42 o 
   4   4  16      142.43      137.46     16.51 o 
   5   4  16      261.43      274.49     39.72 o 
   6   4  16       15.46       17.92      9.85 o 
  -7   5  16      374.23      398.63     47.39 o 
  -6   5  16      149.11      153.26     26.22 o 
  -5   5  16      316.92      307.97     17.36 o 
  -4   5  16      211.96      231.15      8.56 o 
  -3   5  16      146.77      130.34      9.17 o 
  -2   5  16      352.39      345.05     10.86 o 
  -1   5  16      325.02      330.11      9.14 o 
   0   5  16        1.74        2.69      6.49 o 
   1   5  16      196.48      213.95     11.61 o 
   2   5  16      284.62      295.81     13.79 o 
   3   5  16       62.95       37.29     10.17 o 
   4   5  16      382.21      409.94     33.58 o 
   5   5  16        3.29       18.34      9.04 o 
   6   5  16       42.16       34.29      7.69 o 
  -7   6  16       70.54       53.64     13.55 o 
  -6   6  16      152.19      145.84     26.46 o 
  -5   6  16        7.40        6.40      8.91 o 
  -4   6  16        2.82       -1.03     10.30 o 
  -3   6  16       81.36       87.15     19.87 o 
  -2   6  16      776.29      719.82     25.81 o 
  -1   6  16      426.45      374.72     10.29 o 
   0   6  16      525.00      576.89     21.19 o 
   1   6  16      593.60      594.24     15.87 o 
   2   6  16       11.96       12.26      4.05 o 
   3   6  16      162.34      153.41     28.93 o 
   4   6  16        6.16        7.31      7.34 o 
   5   6  16      375.88      322.61     40.20 o 
  -6   7  16      189.70      163.48     36.78 o 
  -5   7  16      466.95      498.87     41.53 o 
  -4   7  16      176.30      177.06     29.95 o 
  -3   7  16      109.22      122.65     24.27 o 
  -2   7  16       54.27       64.96      8.37 o 
  -1   7  16      121.85      112.33     19.10 o 
   0   7  16      678.24      699.57     19.03 o 
   1   7  16      411.42      379.11     17.16 o 
   2   7  16      448.02      403.80     15.38 o 
   3   7  16        0.05       11.31      5.99 o 
   4   7  16       37.04       26.66      8.08 o 
  -5   8  16      167.60      152.51     38.67 o 
  -4   8  16      152.83      133.94     22.16 o 
  -3   8  16      143.49      108.50     22.80 o 
  -2   8  16       22.43       16.66      7.52 o 
  -1   8  16       63.14       58.13      9.76 o 
   0   8  16       41.83       49.83     12.59 o 
   1   8  16       52.71       62.16     14.73 o 
   2   8  16      188.72      224.49     33.84 o 
   3   8  16        2.05       13.55      5.78 o 
  -3   9  16        6.82       13.84     12.59 o 
  -2   9  16       15.41       22.05      6.98 o 
  -1   9  16      205.72      179.27     38.51 o 
   0   9  16      368.14      327.15     17.27 o 
   1   9  16      415.62      391.59     28.25 o 
  -7   0  17      536.86      665.59     42.62 o 
  -5   0  17       13.05       15.01     15.55 o 
  -3   0  17      241.38      221.16     20.37 o 
  -1   0  17       35.70       74.04     11.78 o 
   1   0  17        2.41       -1.62      6.46 o 
   3   0  17       23.95       29.79     16.08 o 
   5   0  17      910.47      949.94     28.67 o 
   7   0  17      178.72      184.42     37.99 o 
  -8   1  17      370.36      345.46     42.33 o 
  -7   1  17      292.26      280.64     17.49 o 
  -6   1  17      147.42      156.61      7.20 o 
  -5   1  17       41.19       41.32      9.37 o 
  -4   1  17      159.27      163.46     11.13 o 
  -3   1  17       18.37       20.44      4.74 o 
  -2   1  17      605.98      602.63     20.74 o 
  -1   1  17        1.29        3.04      4.33 o 
   0   1  17      869.98      834.14     17.34 o 
   1   1  17       79.71       69.35      8.91 o 
   2   1  17       23.51       11.07      3.50 o 
   3   1  17       43.47       33.70      7.50 o 
   4   1  17      286.05      275.12     23.16 o 
   5   1  17      132.32      126.36     20.55 o 
   6   1  17      956.95      927.38     22.29 o 
   7   1  17      130.17      128.02     24.01 o 
  -8   2  17       99.81       88.61     29.68 o 
  -7   2  17      228.88      201.00     24.28 o 
  -6   2  17     1693.74     1705.26     46.29 o 
  -5   2  17      118.49      104.30     11.43 o 
  -4   2  17      475.98      511.19      9.77 o 
  -3   2  17        6.13       15.23      5.80 o 
  -2   2  17     1128.51     1159.01     26.51 o 
  -1   2  17      572.31      610.66     15.60 o 
   0   2  17        3.55       -0.85      5.93 o 
   1   2  17      391.12      379.15     11.27 o 
   2   2  17      643.65      634.83     15.05 o 
   3   2  17       63.86       67.49      9.89 o 
   4   2  17      252.56      283.04     27.49 o 
   5   2  17      182.11      137.13     21.70 o 
   6   2  17       18.63       40.32     11.33 o 
   7   2  17        2.50       12.59      7.69 o 
  -8   3  17      385.06      405.23     23.98 o 
  -7   3  17      119.33      109.05     19.09 o 
  -6   3  17       20.59       10.09      9.90 o 
  -5   3  17      451.04      449.78     13.61 o 
  -4   3  17        0.85        0.90      4.68 o 
  -3   3  17      194.15      214.75     10.28 o 
  -2   3  17      122.09      144.85     16.01 o 
  -1   3  17        8.31        1.40      6.36 o 
   0   3  17       59.92       44.48      8.13 o 
   1   3  17      148.42      137.87      6.02 o 
   2   3  17      261.84      254.60     12.00 o 
   3   3  17      359.84      316.76     20.26 o 
   4   3  17      917.20      928.70     36.41 o 
   5   3  17      210.43      207.51     28.30 o 
   6   3  17       44.47       27.55     10.29 o 
  -7   4  17      479.03      512.88     24.67 o 
  -6   4  17      258.96      253.00     18.77 o 
  -5   4  17     1133.23     1075.26     31.71 o 
  -4   4  17        0.27        6.59      5.80 o 
  -3   4  17      144.33      141.68     17.69 o 
  -2   4  17       44.67       37.94      7.06 o 
  -1   4  17     1070.61     1010.26     19.97 o 
   0   4  17        8.07        2.92      3.38 o 
   1   4  17       27.12       19.85      5.10 o 
   2   4  17     1093.21     1173.63     40.78 o 
   3   4  17       77.78       58.72     11.04 o 
   4   4  17      244.01      218.67     29.75 o 
   5   4  17        4.04       11.52      5.11 o 
   6   4  17      316.13      293.33     19.87 o 
  -7   5  17       57.23       39.69     13.12 o 
  -6   5  17       71.68       55.97     15.88 o 
  -5   5  17      370.74      397.63     25.01 o 
  -4   5  17      395.15      409.35     16.69 o 
  -3   5  17      889.89      877.94     18.28 o 
  -2   5  17      580.50      584.00     11.08 o 
  -1   5  17      455.24      461.01     13.90 o 
   0   5  17      929.52      960.13     29.46 o 
   1   5  17       86.63       85.72      9.53 o 
   2   5  17       11.76       12.38      6.44 o 
   3   5  17      295.43      280.87     12.88 o 
   4   5  17      388.62      344.89     17.35 o 
   5   5  17       36.19       23.25      7.83 o 
   6   5  17      386.11      494.25     49.85 o 
  -6   6  17       64.52       62.98     15.30 o 
  -5   6  17       50.54       33.63      8.27 o 
  -4   6  17      339.51      249.85     44.85 o 
  -3   6  17        0.24       -0.73      6.55 o 
  -2   6  17      350.88      312.67     15.71 o 
  -1   6  17        0.40        7.05      5.44 o 
   0   6  17     2042.11     2000.89     34.73 o 
   1   6  17       50.24       45.40      8.93 o 
   2   6  17       26.73       20.19      5.84 o 
   3   6  17       11.86       12.38      8.05 o 
   4   6  17       34.16       30.51      9.30 o 
   5   6  17      153.33      133.20     20.75 o 
  -5   7  17        2.89       -0.86     11.43 o 
  -4   7  17       12.46       -3.72     12.90 o 
  -3   7  17       42.86       44.75      9.08 o 
  -2   7  17      172.13      149.23     31.86 o 
  -1   7  17      137.91      123.62     20.56 o 
   0   7  17        7.35        3.64      6.21 o 
   1   7  17      931.26      930.75     37.29 o 
   2   7  17       54.18       54.44     11.62 o 
   3   7  17        0.08       12.13      6.40 o 
   4   7  17       35.28       23.76      9.13 o 
  -4   8  17      286.66      356.21     25.27 o 
  -3   8  17       36.99       40.62     12.91 o 
  -2   8  17        0.16        7.35      5.63 o 
  -1   8  17       19.12       14.52      6.37 o 
   0   8  17        2.18       -1.62     14.51 o 
   1   8  17      103.61       71.52     23.03 o 
   2   8  17       52.48       65.00     15.28 o 
   3   8  17      130.91      106.95     28.22 o 
  -2   9  17       42.65       37.16      8.56 o 
  -1   9  17       31.78       30.24      8.36 o 
   0   9  17        0.77      -10.52     11.41 o 
  -8   0  18      585.05      663.75     57.58 o 
  -6   0  18      120.04       90.31     16.34 o 
  -4   0  18       50.51       61.07     17.13 o 
  -2   0  18     1899.04     1902.07     57.50 o 
   0   0  18     2807.36     3049.50     73.87 o 
   2   0  18     1519.56     1549.49     39.04 o 
   4   0  18      212.50      196.94     45.23 o 
   6   0  18       67.07       62.63     15.74 o 
  -8   1  18        1.59        2.97     11.91 o 
  -7   1  18        4.69       20.96      6.01 o 
  -6   1  18      333.51      261.70     33.38 o 
  -5   1  18      412.85      421.25     15.40 o 
  -4   1  18       38.64       40.36      8.71 o 
  -3   1  18      663.27      767.65     18.25 o 
  -2   1  18      247.46      288.19     14.58 o 
  -1   1  18      388.15      388.20     11.70 o 
   0   1  18       93.44       69.23     11.15 o 
   1   1  18      813.82      759.30     17.79 o 
   2   1  18     1041.21     1125.07     18.58 o 
   3   1  18      159.53      146.44     24.72 o 
   4   1  18      102.28       91.46     19.30 o 
   5   1  18        7.97       11.86      7.17 o 
   6   1  18      189.77      153.06     34.64 o 
  -8   2  18       24.33       19.33     12.94 o 
  -7   2  18       42.77       54.06     10.57 o 
  -6   2  18      797.37      763.89     26.04 o 
  -5   2  18       86.68       83.50     14.47 o 
  -4   2  18      302.20      270.06     18.24 o 
  -3   2  18        3.51        3.06      6.42 o 
  -2   2  18        0.48       -4.23      6.30 o 
  -1   2  18       13.73       15.34      6.73 o 
   0   2  18      526.20      478.86     10.60 o 
   1   2  18      924.03      979.26     16.59 o 
   2   2  18       63.30       48.97      8.09 o 
   3   2  18      673.95      724.55     18.03 o 
   4   2  18      206.90      211.89     27.56 o 
   5   2  18      130.08      132.79     23.20 o 
   6   2  18      146.60      112.30     22.03 o 
  -8   3  18       41.37       45.13     13.28 o 
  -7   3  18       66.05       41.82     16.57 o 
  -6   3  18      309.15      350.98     21.96 o 
  -5   3  18       43.66       48.59      7.97 o 
  -4   3  18       27.00       27.12      6.44 o 
  -3   3  18       24.05       26.22      7.28 o 
  -2   3  18       15.72       10.11      5.10 o 
  -1   3  18     2264.17     2383.35     45.90 o 
   0   3  18       38.62       27.76      5.87 o 
   1   3  18     1255.09     1320.76     29.35 o 
   2   3  18      739.46      783.95     20.18 o 
   3   3  18     2687.05     2649.90     56.51 o 
   4   3  18      273.43      227.71     32.34 o 
   5   3  18        0.09        7.78      5.42 o 
   6   3  18        0.63        9.30      7.37 o 
  -7   4  18        0.28       13.20      7.92 o 
  -6   4  18        2.69       13.40      6.41 o 
  -5   4  18       73.09       78.48     19.44 o 
  -4   4  18       40.37       32.69      7.12 o 
  -3   4  18      715.57      707.77     10.43 o 
  -2   4  18      114.62       85.12     14.26 o 
  -1   4  18      233.77      245.83     10.29 o 
   0   4  18      102.38      104.42     13.57 o 
   1   4  18      116.97      110.61     14.13 o 
   2   4  18       42.36       20.34      5.55 o 
   3   4  18      146.76      160.72     24.91 o 
   4   4  18        9.96        3.84     11.47 o 
   5   4  18      183.96      131.67     26.08 o 
   6   4  18      650.65      761.44     25.17 o 
  -7   5  18       83.02       67.88     16.51 o 
  -6   5  18      272.60      300.40     34.86 o 
  -5   5  18        7.31       16.84      9.10 o 
  -4   5  18        2.73        7.22      5.82 o 
  -3   5  18      138.81      151.70     14.19 o 
  -2   5  18       13.83        8.40      4.31 o 
  -1   5  18      266.58      253.93     21.78 o 
   0   5  18      286.84      288.10     10.36 o 
   1   5  18      335.53      297.13     10.45 o 
   2   5  18      157.46      171.26     28.14 o 
   3   5  18       15.47        5.38      7.81 o 
   4   5  18      396.12      432.60     17.24 o 
   5   5  18       11.39        9.46      5.88 o 
  -6   6  18        4.20       15.21      9.12 o 
  -5   6  18        3.72        5.86      8.15 o 
  -4   6  18      168.68      183.81     32.34 o 
  -3   6  18       59.17       48.14      9.75 o 
  -2   6  18        4.17       -3.66      6.43 o 
  -1   6  18      278.25      254.63      8.03 o 
   0   6  18       30.66       26.97      5.32 o 
   1   6  18       37.49       39.03      9.30 o 
   2   6  18     1066.71     1062.42     30.08 o 
   3   6  18      289.11      349.95     37.44 o 
   4   6  18       81.04       92.30     19.84 o 
  -5   7  18       30.80       17.12      7.16 o 
  -4   7  18      182.29      145.33     33.52 o 
  -3   7  18      211.59      265.33     40.90 o 
  -2   7  18        1.27        6.56      6.68 o 
  -1   7  18      217.63      256.74     11.43 o 
   0   7  18      600.37      655.95     26.31 o 
   1   7  18       17.89        7.91      9.83 o 
   2   7  18       50.35       33.16      7.69 o 
   3   7  18      112.23      101.41     22.91 o 
   4   7  18      333.80      381.97     29.13 o 
  -4   8  18      328.73      371.86     61.85 o 
  -3   8  18       29.68       11.98      9.07 o 
  -2   8  18      320.87      342.15     17.15 o 
  -1   8  18      203.94      180.25     37.35 o 
   0   8  18     1056.30     1043.52     34.53 o 
   1   8  18       20.88       -6.14     11.65 o 
   2   8  18       18.02       11.74      8.41 o 
  -7   0  19       44.91       61.93     30.51 o 
  -5   0  19      568.01      630.80     38.73 o 
  -3   0  19      796.20      872.03     28.04 o 
  -1   0  19       21.24       19.13      6.36 o 
   1   0  19     2291.27     2364.58     56.28 o 
   3   0  19      103.82       95.78     42.12 o 
   5   0  19       70.28       80.23     23.71 o 
  -8   1  19       13.41       22.26     10.63 o 
  -7   1  19       81.93       75.61     15.38 o 
  -6   1  19      472.35      433.26     15.39 o 
  -5   1  19      246.85      219.62     11.74 o 
  -4   1  19       16.07       19.29      6.94 o 
  -3   1  19     1324.14     1363.34     28.38 o 
  -2   1  19        9.62       15.72      7.81 o 
  -1   1  19     1009.94      986.30     32.63 o 
   0   1  19     1021.51     1069.58     19.51 o 
   1   1  19      412.84      389.01     21.48 o 
   2   1  19       62.08       67.97     12.01 o 
   3   1  19       18.50      -13.46     10.50 o 
   4   1  19      232.00      238.45     37.14 o 
   5   1  19        0.08       12.38      8.99 o 
   6   1  19       32.39       29.93      8.71 o 
  -8   2  19       63.23       66.05     18.79 o 
  -7   2  19       69.59       57.05     15.71 o 
  -6   2  19      804.49      828.70     25.83 o 
  -5   2  19     1032.05     1017.10     22.55 o 
  -4   2  19      130.22      134.81     17.99 o 
  -3   2  19      103.33      133.77     18.90 o 
  -2   2  19      650.97      704.52     16.09 o 
  -1   2  19      617.70      637.91     14.61 o 
   0   2  19      832.44      864.91     23.34 o 
   1   2  19      436.63      451.90      7.61 o 
   2   2  19       29.65       21.87      6.83 o 
   3   2  19        8.55       14.34      7.08 o 
   4   2  19       17.90       25.96      6.74 o 
   5   2  19        1.17       -3.95     10.11 o 
   6   2  19       19.03       21.72      6.65 o 
  -7   3  19      311.67      303.32     22.20 o 
  -6   3  19      167.80      144.94     28.26 o 
  -5   3  19       60.62       62.45     10.29 o 
  -4   3  19       75.54       73.27     14.19 o 
  -3   3  19        0.09        1.98      4.79 o 
  -2   3  19      315.49      353.74     10.95 o 
  -1   3  19     1769.97     1842.73     46.83 o 
   0   3  19     1336.91     1392.55     24.39 o 
   1   3  19       10.49        5.57      4.18 o 
   2   3  19        1.85        1.48      5.74 o 
   3   3  19      626.96      610.68     32.01 o 
   4   3  19      752.91      715.59     22.32 o 
   5   3  19       99.52       72.28     17.31 o 
   6   3  19        4.35        4.21      6.16 o 
  -7   4  19       47.17       57.45     14.45 o 
  -6   4  19      307.38      276.61     16.12 o 
  -5   4  19      136.11      102.33     31.43 o 
  -4   4  19      114.97      128.24     12.46 o 
  -3   4  19      179.80      158.84     10.31 o 
  -2   4  19      714.99      716.51     13.51 o 
  -1   4  19      714.24      653.03     12.10 o 
   0   4  19       65.72       66.82     11.28 o 
   1   4  19       65.70       52.49      9.10 o 
   2   4  19      422.69      413.13     17.83 o 
   3   4  19       27.57       58.39     10.10 o 
   4   4  19        0.24       -3.65     12.15 o 
   5   4  19      133.48      125.29     22.84 o 
  -6   5  19       20.80       16.61     11.83 o 
  -5   5  19     1103.77     1068.17     30.23 o 
  -4   5  19      119.62       97.96     14.55 o 
  -3   5  19       30.91       26.86      6.60 o 
  -2   5  19       12.69       14.26      5.08 o 
  -1   5  19       25.59       19.26      4.95 o 
   0   5  19        3.21        3.95      4.10 o 
   1   5  19     1581.36     1654.24     35.35 o 
   2   5  19       99.14       76.86     14.96 o 
   3   5  19       56.72       38.58     10.50 o 
   4   5  19      532.60      526.13     25.62 o 
   5   5  19      196.61      150.53     28.72 o 
  -6   6  19      310.50      348.89     48.39 o 
  -5   6  19       48.44       25.48     10.67 o 
  -4   6  19      112.52       98.70     22.93 o 
  -3   6  19       98.19       98.59     12.93 o 
  -2   6  19      179.99      155.85     27.12 o 
  -1   6  19       13.60       12.68      6.30 o 
   0   6  19       73.34       68.34     10.76 o 
   1   6  19        4.75        2.46      4.27 o 
   2   6  19      700.36      700.80     22.82 o 
   3   6  19       36.20       19.64      7.89 o 
   4   6  19      286.29      231.94     36.79 o 
  -5   7  19       84.17       81.84     16.71 o 
  -4   7  19      187.96      204.04     34.68 o 
  -3   7  19      165.03      110.09     15.97 o 
  -2   7  19       87.36       82.41     14.38 o 
  -1   7  19       14.14        9.71      6.71 o 
   0   7  19       90.77       59.38     13.84 o 
   1   7  19      110.58      105.26     21.07 o 
   2   7  19      447.20      522.85     21.80 o 
   3   7  19        0.47        2.08      6.14 o 
  -3   8  19       64.84       43.31     13.14 o 
  -2   8  19       32.23        7.24     13.95 o 
  -1   8  19       34.42       27.09      9.45 o 
   0   8  19     1008.77      955.52     37.28 o 
   1   8  19       97.68       79.43     21.57 o 
  -8   0  20        6.21        9.51     20.19 o 
  -6   0  20      427.02      438.46     21.05 o 
  -4   0  20      889.42      918.26     30.99 o 
  -2   0  20      153.98      189.08     14.13 o 
   0   0  20        1.07       15.03      7.18 o 
   2   0  20        0.09       11.58      6.48 o 
   4   0  20     1576.74     1780.12    136.15 o 
   6   0  20       35.27       19.54     18.18 o 
  -8   1  20      106.02       57.16     28.71 o 
  -7   1  20      180.78      188.38     11.24 o 
  -6   1  20       77.82       77.46     13.66 o 
  -5   1  20     1587.15     1591.90     37.85 o 
  -4   1  20      398.90      402.57     25.19 o 
  -3   1  20      702.30      743.65     17.76 o 
  -2   1  20        0.52        3.72      5.92 o 
  -1   1  20     2174.33     2236.93     39.24 o 
   0   1  20      306.34      310.46     20.89 o 
   1   1  20      413.33      421.07      9.81 o 
   2   1  20      183.17      151.85      8.20 o 
   3   1  20     1176.54     1245.18     28.44 o 
   4   1  20       22.03       18.54     14.62 o 
   5   1  20       45.04       15.40     10.64 o 
   6   1  20      250.74      201.88     39.75 o 
  -7   2  20       39.65       22.31     11.06 o 
  -6   2  20       84.83       67.70     14.25 o 
  -5   2  20        0.49       -2.82      5.14 o 
  -4   2  20       15.63       23.65      7.82 o 
  -3   2  20      423.62      399.40     10.42 o 
  -2   2  20     1957.91     1935.67     35.08 o 
  -1   2  20      646.02      701.64     16.42 o 
   0   2  20       73.52       87.50     12.12 o 
   1   2  20      487.53      529.55     10.05 o 
   2   2  20      145.44      145.78      7.36 o 
   3   2  20        3.68        6.93      8.86 o 
   4   2  20      867.76      847.48     25.30 o 
   5   2  20        0.53        7.93      6.62 o 
   6   2  20       48.01       47.21     10.85 o 
  -7   3  20       45.63       34.90     11.23 o 
  -6   3  20       48.40       59.52     16.62 o 
  -5   3  20       11.79       11.63      5.60 o 
  -4   3  20      268.43      310.42     18.76 o 
  -3   3  20      568.04      570.41     14.28 o 
  -2   3  20        4.87        6.67      3.63 o 
  -1   3  20       61.84       65.93      8.69 o 
   0   3  20       63.17       61.21     11.57 o 
   1   3  20       93.25       90.99      8.96 o 
   2   3  20       14.11       16.50      3.92 o 
   3   3  20     1250.95     1255.94     31.71 o 
   4   3  20      184.85      187.10     31.49 o 
   5   3  20        5.24       -3.38      9.92 o 
  -7   4  20      190.89      154.85     33.17 o 
  -6   4  20       48.58       38.80     14.03 o 
  -5   4  20       46.50       39.29     10.36 o 
  -4   4  20       14.33       14.26      4.84 o 
  -3   4  20      593.29      557.79     22.48 o 
  -2   4  20      994.52      932.76     18.81 o 
  -1   4  20       76.13       46.11     11.81 o 
   0   4  20      303.31      319.12     21.86 o 
   1   4  20       76.30       59.44     11.86 o 
   2   4  20       56.43       60.15      9.29 o 
   3   4  20      300.46      305.82     20.00 o 
   4   4  20       84.30       57.88     13.35 o 
   5   4  20      119.95      111.96     22.50 o 
  -6   5  20       58.38       45.71     16.27 o 
  -5   5  20      201.71      189.16     40.98 o 
  -4   5  20      107.71       71.96     15.68 o 
  -3   5  20      284.39      321.31     22.61 o 
  -2   5  20       88.51       82.00     13.34 o 
  -1   5  20       59.73       44.32      7.23 o 
   0   5  20      830.50      861.60     18.82 o 
   1   5  20        1.83       -2.69      8.46 o 
   2   5  20        1.78        7.02      7.50 o 
   3   5  20      123.84      112.70     17.23 o 
   4   5  20      119.42       88.10     18.06 o 
  -5   6  20       13.73       14.93      4.14 o 
  -4   6  20        2.94        3.57      8.97 o 
  -3   6  20        0.40        0.49      6.25 o 
  -2   6  20       17.44        8.66      6.14 o 
  -1   6  20      206.81      207.14     12.92 o 
   0   6  20        4.23       -3.71      6.20 o 
   1   6  20       81.86       84.86     14.18 o 
   2   6  20       55.33       68.27     12.38 o 
   3   6  20       99.56       85.43     16.29 o 
   4   6  20        4.79        8.68     15.69 o 
  -4   7  20      207.38      161.80     30.80 o 
  -3   7  20       30.87       30.19      8.81 o 
  -2   7  20        0.14        5.59      5.12 o 
  -1   7  20        6.26        5.72      9.99 o 
   0   7  20       68.61       49.15     10.97 o 
   1   7  20       73.64       56.49     10.95 o 
   2   7  20       83.06       61.75     13.14 o 
  -2   8  20        3.64       16.62      8.82 o 
  -1   8  20      118.16       82.21     25.31 o 
   0   8  20      280.55      280.81     47.94 o 
  -7   0  21      266.86      224.53     65.80 o 
  -5   0  21      223.36      216.68     12.07 o 
  -3   0  21      494.07      490.78     14.96 o 
  -1   0  21       19.39       20.59      6.05 o 
   1   0  21      127.81       98.43     24.61 o 
   3   0  21      476.78      480.21     32.02 o 
   5   0  21       71.50       45.06     21.79 o 
  -7   1  21       17.48       12.26     12.95 o 
  -6   1  21        5.84        8.78      4.09 o 
  -5   1  21      150.85      194.16     13.86 o 
  -4   1  21       27.01       37.90      5.74 o 
  -3   1  21      315.13      348.57     13.24 o 
  -2   1  21        9.92       16.35      5.17 o 
  -1   1  21      113.05      111.72     13.01 o 
   0   1  21       76.19       73.42     10.28 o 
   1   1  21        0.09       -1.25      6.89 o 
   2   1  21        0.15        7.86      4.24 o 
   3   1  21      465.78      461.10     29.91 o 
   4   1  21       34.82       32.24      9.64 o 
   5   1  21       85.31       82.16     18.39 o 
  -7   2  21      389.17      459.03     24.21 o 
  -6   2  21      341.59      335.65     18.12 o 
  -5   2  21       58.24       51.51     10.66 o 
  -4   2  21      139.13      140.88     22.32 o 
  -3   2  21      558.42      615.94     31.81 o 
  -2   2  21     1923.89     1969.13     38.64 o 
  -1   2  21        5.34        5.31      3.89 o 
   0   2  21       42.63       29.35      7.29 o 
   1   2  21        9.23        4.87      3.10 o 
   2   2  21       24.73       13.30      3.74 o 
   3   2  21      203.87      212.37     31.01 o 
   4   2  21      381.27      386.54     17.56 o 
   5   2  21        2.07       11.14      6.80 o 
  -7   3  21      184.79      133.85     24.59 o 
  -6   3  21        4.98       14.65      8.40 o 
  -5   3  21       18.70       22.27      5.74 o 
  -4   3  21       15.87        5.48      5.92 o 
  -3   3  21      229.65      232.00     10.33 o 
  -2   3  21      404.84      416.40     10.39 o 
  -1   3  21        6.58        4.84      5.74 o 
   0   3  21        0.63        6.91      4.74 o 
   1   3  21        7.96        6.57      6.32 o 
   2   3  21      293.15      301.52     28.30 o 
   3   3  21        0.09       14.69      8.72 o 
   4   3  21      281.81      295.97     16.25 o 
   5   3  21        0.21       18.97      9.12 o 
  -6   4  21      186.28      185.84     34.17 o 
  -5   4  21        3.81        9.99      8.95 o 
  -4   4  21      646.57      682.01     17.23 o 
  -3   4  21      326.91      305.73     11.73 o 
  -2   4  21      969.65      997.01     23.95 o 
  -1   4  21        5.78        1.86      5.48 o 
   0   4  21     1694.06     1717.28     32.52 o 
   1   4  21       26.80       27.22      7.78 o 
   2   4  21       23.32       11.25      6.23 o 
   3   4  21       66.47       53.34     17.28 o 
   4   4  21       40.14       45.08     10.97 o 
  -6   5  21       58.79       40.43     11.42 o 
  -5   5  21        0.19       -9.21      9.69 o 
  -4   5  21      308.93      348.81     19.09 o 
  -3   5  21      290.03      315.19     13.90 o 
  -2   5  21       96.36       76.20     13.75 o 
  -1   5  21      203.79      208.82      8.30 o 
   0   5  21      230.84      216.83     14.84 o 
   1   5  21       20.76       24.71      8.52 o 
   2   5  21      634.79      668.79     33.91 o 
   3   5  21       82.50       65.41     12.53 o 
   4   5  21       46.01       64.81     12.69 o 
  -5   6  21      269.58      293.30     38.60 o 
  -4   6  21      209.53      226.03     24.57 o 
  -3   6  21      188.79      195.23     29.22 o 
  -2   6  21       30.95       21.84     11.02 o 
  -1   6  21        4.86        5.91      5.08 o 
   0   6  21      300.91      318.26     15.74 o 
   1   6  21        3.30        5.52      4.76 o 
   2   6  21       19.80       17.13      8.17 o 
   3   6  21        3.48        0.83      7.48 o 
  -3   7  21       60.10       59.77     13.99 o 
  -2   7  21      116.15       82.74     17.77 o 
  -1   7  21      157.49      127.79     26.13 o 
   0   7  21      520.85      592.26     24.95 o 
   1   7  21       46.16       43.53      9.98 o 
   2   7  21        1.64       12.29      4.68 o 
  -6   0  22     3961.54     4256.16    135.88 o 
  -4   0  22      141.51      163.17     12.77 o 
  -2   0  22      268.13      286.61     16.56 o 
   0   0  22     2642.24     2803.07     55.09 o 
   2   0  22     1904.30     1827.16     49.72 o 
   4   0  22       42.11       53.17     20.13 o 
  -7   1  22      160.71      166.55     32.06 o 
  -6   1  22       24.39       21.91     11.61 o 
  -5   1  22        2.45        8.87      3.81 o 
  -4   1  22      201.66      210.81      9.82 o 
  -3   1  22        4.44       -5.01      6.68 o 
  -2   1  22       44.93       39.92      7.25 o 
  -1   1  22     2650.82     2847.93     39.12 o 
   0   1  22      430.15      423.77     18.49 o 
   1   1  22      526.62      535.96     16.72 o 
   2   1  22      153.38      135.26      9.59 o 
   3   1  22      574.47      548.84     34.55 o 
   4   1  22        0.31       11.48      7.99 o 
   5   1  22        7.56       -7.56      9.20 o 
  -7   2  22       63.15       49.35     13.79 o 
  -6   2  22      291.10      311.08     18.14 o 
  -5   2  22      191.04      209.48     15.61 o 
  -4   2  22       28.48       21.46      6.50 o 
  -3   2  22      401.28      431.74     12.16 o 
  -2   2  22     1476.39     1508.03     27.72 o 
  -1   2  22      400.80      383.39     10.27 o 
   0   2  22      686.01      714.87     22.55 o 
   1   2  22      467.61      437.11     12.13 o 
   2   2  22      514.60      541.31     17.36 o 
   3   2  22        2.56       -4.90     11.57 o 
   4   2  22       24.36       16.34     10.62 o 
   5   2  22      109.56       98.20     17.47 o 
  -6   3  22       21.02       27.12     11.56 o 
  -5   3  22       94.19       88.27     20.13 o 
  -4   3  22        0.15        4.72      4.84 o 
  -3   3  22        2.82        5.35      3.44 o 
  -2   3  22       80.40      104.80     13.86 o 
  -1   3  22       46.18       41.13      7.67 o 
   0   3  22       61.55       49.00      7.47 o 
   1   3  22      483.30      490.46     15.95 o 
   2   3  22       93.70       82.22     16.01 o 
   3   3  22        4.60        5.64      7.22 o 
   4   3  22        1.08       -5.73      9.32 o 
  -6   4  22       45.65       51.40     16.38 o 
  -5   4  22      111.66      102.10     25.11 o 
  -4   4  22      298.96      258.41      9.34 o 
  -3   4  22       93.34      108.77     13.88 o 
  -2   4  22       96.59       58.61     19.89 o 
  -1   4  22        4.52        2.93      4.27 o 
   0   4  22      262.58      227.08     11.63 o 
   1   4  22       30.99       30.83      8.44 o 
   2   4  22      167.95      117.17     20.85 o 
   3   4  22       84.73       97.41     14.94 o 
   4   4  22       30.17       22.77      6.38 o 
  -5   5  22       19.42       15.59      6.87 o 
  -4   5  22       30.22       20.82      7.80 o 
  -3   5  22       47.06       41.93      8.90 o 
  -2   5  22      153.86      174.84     12.39 o 
  -1   5  22        1.41       -3.68      6.37 o 
   0   5  22       15.09       19.39      7.58 o 
   1   5  22       89.16       58.10     12.79 o 
   2   5  22      453.24      451.63     22.91 o 
   3   5  22      150.96      123.06     23.96 o 
  -4   6  22      190.05      173.61     41.94 o 
  -3   6  22      780.46      844.08     27.93 o 
  -2   6  22       12.21       14.23      6.70 o 
  -1   6  22        2.61       11.31      8.76 o 
   0   6  22        0.13       -0.84      6.80 o 
   1   6  22        0.33        9.73      6.53 o 
   2   6  22      250.06      229.54     38.76 o 
  -3   7  22       45.20       62.75     12.58 o 
  -2   7  22        9.97       12.74      5.51 o 
  -1   7  22       28.18        9.99      8.65 o 
   0   7  22       59.49       32.75     11.11 o 
   1   7  22        0.57      -12.55      9.62 o 
  -7   0  23        0.11       26.37     13.66 o 
  -5   0  23      625.66      669.57     47.79 o 
  -3   0  23      218.59      182.81     31.06 o 
  -1   0  23       15.80       22.82      9.78 o 
   1   0  23      596.91      704.61     42.70 o 
   3   0  23      531.85      530.49     77.42 o 
   5   0  23       98.72       75.48     39.44 o 
  -6   1  23      142.40      115.68     19.20 o 
  -5   1  23      769.71      872.76     20.60 o 
  -4   1  23      208.65      210.96      9.43 o 
  -3   1  23        0.93        0.95      5.57 o 
  -2   1  23        2.29        6.26      6.89 o 
  -1   1  23       92.91       78.79     12.30 o 
   0   1  23      334.92      341.52     13.77 o 
   1   1  23      462.14      438.39     20.46 o 
   2   1  23      667.37      675.87     18.27 o 
   3   1  23      844.04      830.53     49.27 o 
   4   1  23      712.78      692.69     25.84 o 
  -6   2  23       44.38       42.22      9.15 o 
  -5   2  23       78.83       68.67     13.38 o 
  -4   2  23      230.19      219.22     16.94 o 
  -3   2  23       18.01       12.47      4.85 o 
  -2   2  23      281.82      274.08     14.82 o 
  -1   2  23        2.70       -1.44      5.81 o 
   0   2  23      441.27      429.00     10.02 o 
   1   2  23      118.17       85.09     13.21 o 
   2   2  23      176.38      149.72     21.27 o 
   3   2  23       27.16       27.99      7.71 o 
   4   2  23       48.09       59.42     15.00 o 
  -6   3  23       58.90       53.15     13.46 o 
  -5   3  23       85.16       83.76     16.67 o 
  -4   3  23      522.98      541.09     15.74 o 
  -3   3  23      318.21      295.59     12.91 o 
  -2   3  23        5.41        2.66      5.25 o 
  -1   3  23       24.72       21.30      6.23 o 
   0   3  23        8.43        7.65      4.07 o 
   1   3  23      155.95      144.04     27.06 o 
   2   3  23        2.14       -9.44      6.95 o 
   3   3  23       11.70       16.26      7.07 o 
   4   3  23        0.51       10.89      8.74 o 
  -5   4  23       86.68       65.73     13.97 o 
  -4   4  23        1.30        1.29      6.44 o 
  -3   4  23      573.82      578.82     14.03 o 
  -2   4  23        0.73        8.57      8.97 o 
  -1   4  23      441.34      448.06     12.05 o 
   0   4  23        0.77       -3.09      7.06 o 
   1   4  23       47.20       35.29      8.39 o 
   2   4  23      193.20      210.00     18.90 o 
   3   4  23       61.61       52.20     10.95 o 
  -5   5  23       92.79       75.88     17.55 o 
  -4   5  23       49.94       58.09     12.61 o 
  -3   5  23       36.82       44.46      9.83 o 
  -2   5  23        0.74        4.90      5.98 o 
  -1   5  23       53.82       44.14     10.90 o 
   0   5  23        9.74        5.17      7.45 o 
   1   5  23        2.34        4.74      5.26 o 
   2   5  23      122.59       83.64     19.18 o 
   3   5  23       81.02       91.88     19.94 o 
  -4   6  23       17.26       17.08     10.68 o 
  -3   6  23      224.26      211.32     15.07 o 
  -2   6  23       36.88       20.60      7.65 o 
  -1   6  23      119.70      107.96     28.33 o 
   0   6  23       64.46       44.53     11.53 o 
   1   6  23       26.81       18.65      6.66 o 
   2   6  23      189.98      136.81     30.61 o 
  -6   0  24      119.54       85.56     34.18 o 
  -4   0  24      787.84      864.67     28.36 o 
  -2   0  24     1790.01     1886.40     50.99 o 
   0   0  24      102.99      108.21     16.01 o 
   2   0  24       44.27       55.21     13.44 o 
   4   0  24      661.90      676.76     27.46 o 
  -6   1  24       69.82       68.77     11.03 o 
  -5   1  24     1199.69     1173.44     25.13 o 
  -4   1  24      558.36      570.40     18.11 o 
  -3   1  24      109.00       98.02     19.37 o 
  -2   1  24      145.47      112.08     14.97 o 
  -1   1  24      885.59      938.53     20.40 o 
   0   1  24        4.82        2.35      4.90 o 
   1   1  24        2.87        0.44      5.78 o 
   2   1  24        5.28       -4.66      7.87 o 
   3   1  24       87.56       79.14     18.49 o 
   4   1  24      234.13      192.68     31.02 o 
  -6   2  24       14.58       12.65      9.15 o 
  -5   2  24      112.16      111.32     18.34 o 
  -4   2  24      827.72      773.94     18.12 o 
  -3   2  24      745.24      771.15     17.89 o 
  -2   2  24      193.11      216.47     17.81 o 
  -1   2  24       55.72       41.57      7.06 o 
   0   2  24       91.71       79.55     13.21 o 
   1   2  24      123.22      109.35     18.04 o 
   2   2  24       16.74       15.14      7.65 o 
   3   2  24       59.39       83.58     15.06 o 
   4   2  24      238.30      201.27     44.16 o 
  -5   3  24        1.29        7.45      6.71 o 
  -4   3  24       52.82       59.08     10.43 o 
  -3   3  24      722.46      752.95     17.75 o 
  -2   3  24       10.53       13.98      5.30 o 
  -1   3  24       61.25       51.81      7.78 o 
   0   3  24      177.42      154.42     11.29 o 
   1   3  24       61.97       50.42      9.47 o 
   2   3  24       57.51       60.18     12.32 o 
   3   3  24       63.25       76.99     13.96 o 
  -5   4  24        0.06       -1.32     15.21 o 
  -4   4  24        1.29        6.29      5.51 o 
  -3   4  24       88.46       76.71     13.54 o 
  -2   4  24        5.89       11.31      5.32 o 
  -1   4  24        5.30       12.52      4.20 o 
   0   4  24       97.22       76.45     13.86 o 
   1   4  24       70.73       46.91     12.13 o 
   2   4  24      260.37      291.49     19.96 o 
   3   4  24       87.48       66.30     16.71 o 
  -4   5  24      110.71      118.37     28.60 o 
  -3   5  24        1.95        9.25      6.38 o 
  -2   5  24       26.05       33.48      8.12 o 
  -1   5  24      215.40      221.86     20.20 o 
   0   5  24      334.39      439.32     23.95 o 
   1   5  24        9.46       10.69      5.05 o 
   2   5  24      180.03      154.11     31.18 o 
  -2   6  24       14.63       17.43      8.38 o 
  -1   6  24       16.81       19.56     10.39 o 
   0   6  24       70.76       49.94     13.40 o 
  -5   0  25      149.26      162.99     12.79 o 
  -3   0  25     2086.99     2328.20     49.92 o 
  -1   0  25        0.12       15.54      6.02 o 
   1   0  25       23.49       10.00      7.37 o 
   3   0  25        0.11       14.03     13.93 o 
  -6   1  25      141.22       91.72     20.12 o 
  -5   1  25      221.70      219.67     14.03 o 
  -4   1  25        9.29       -3.81      6.45 o 
  -3   1  25       91.32       73.68     13.03 o 
  -2   1  25      140.13      133.83     15.35 o 
  -1   1  25        6.58       -1.63      5.38 o 
   0   1  25       31.48       34.58      6.85 o 
   1   1  25       88.50       93.01     14.06 o 
   2   1  25       98.25       84.06     14.96 o 
   3   1  25      124.33      139.23     23.26 o 
  -5   2  25      110.65      109.20     18.94 o 
  -4   2  25       18.46       10.27      7.09 o 
  -3   2  25      210.60      184.84     24.26 o 
  -2   2  25      454.79      476.92     12.61 o 
  -1   2  25        5.66       12.99      5.79 o 
   0   2  25      722.39      772.15     17.00 o 
   1   2  25      537.91      507.91     17.74 o 
   2   2  25       72.24       65.43     16.02 o 
   3   2  25      205.83      192.15     37.13 o 
  -5   3  25      497.73      495.08     19.48 o 
  -4   3  25       45.87       39.37      9.51 o 
  -3   3  25        0.19        2.49      6.63 o 
  -2   3  25      379.04      351.84     10.58 o 
  -1   3  25        6.65        8.01      4.94 o 
   0   3  25        8.62        1.98      4.85 o 
   1   3  25       16.75       14.62      5.50 o 
   2   3  25        2.57        1.64      7.47 o 
   3   3  25        4.78       14.19      8.27 o 
  -4   4  25        5.69       16.37      6.30 o 
  -3   4  25       22.72       18.59      7.05 o 
  -2   4  25      381.37      400.17     15.05 o 
  -1   4  25      511.01      473.82     20.81 o 
   0   4  25      200.18      191.09     16.86 o 
   1   4  25        1.56        6.18      6.86 o 
   2   4  25      137.72      135.14     23.82 o 
  -3   5  25        0.34        3.85      4.40 o 
  -2   5  25        6.69       14.04      6.36 o 
  -1   5  25      186.82      154.21     34.51 o 
   0   5  25       95.94       96.60     18.53 o 
   1   5  25        0.28       14.18      5.43 o 
  -4   0  26        1.31        8.44     11.82 o 
  -2   0  26      189.43      170.38     31.79 o 
   0   0  26      233.63      205.74     36.52 o 
   2   0  26      307.21      316.26     32.18 o 
  -5   1  26       27.45       25.01      8.54 o 
  -4   1  26       67.32       71.68     11.35 o 
  -3   1  26      113.35      106.41     14.64 o 
  -2   1  26        2.29        4.02      5.90 o 
  -1   1  26       42.07       32.39      6.22 o 
   0   1  26       72.00       65.58     10.93 o 
   1   1  26      161.68      165.63     26.75 o 
   2   1  26       51.41       35.34      8.80 o 
   3   1  26      483.26      445.69     28.65 o 
  -5   2  26      281.45      288.26     25.52 o 
  -4   2  26       32.28       29.75      7.37 o 
  -3   2  26        6.89        2.46      5.08 o 
  -2   2  26      123.84      109.55     14.36 o 
  -1   2  26       72.34       57.42     10.48 o 
   0   2  26        9.05        7.54      5.39 o 
   1   2  26       63.23       61.18     12.17 o 
   2   2  26      198.48      161.20     25.65 o 
  -4   3  26       17.99       18.06      6.08 o 
  -3   3  26       29.55       33.57      6.74 o 
  -2   3  26       28.39       22.10      7.12 o 
  -1   3  26        2.05        8.08      5.58 o 
   0   3  26      661.95      704.32     23.03 o 
   1   3  26        0.05       10.87      6.76 o 
   2   3  26       19.11       14.73      7.74 o 
  -3   4  26      109.69      122.75     21.21 o 
  -2   4  26       41.62       28.82      8.69 o 
  -1   4  26       25.83        3.74      6.91 o 
   0   4  26        1.61        2.11      6.43 o 
   1   4  26       20.54       13.61      7.43 o 
  -1   5  26        1.19        1.75      7.60 o 
  -3   0  27      197.08      166.46     30.19 o 
  -1   0  27      208.80      149.29     38.11 o 
   1   0  27      486.56      473.26     21.06 o 
  -4   1  27      259.82      271.39     17.98 o 
  -3   1  27        6.09        7.65      5.57 o 
  -2   1  27      128.92      125.52     17.30 o 
  -1   1  27       65.05       57.96     10.06 o 
   0   1  27      189.01      192.39     16.95 o 
   1   1  27        5.83        2.68      8.11 o 
   2   1  27       14.39        9.97     11.21 o 
  -4   2  27        1.54        8.78      3.44 o 
  -3   2  27        0.58        6.41      6.12 o 
  -2   2  27       40.55       34.42      6.54 o 
  -1   2  27      414.05      443.74     18.90 o 
   0   2  27      381.57      409.48     17.09 o 
   1   2  27       91.26       74.03     17.50 o 
   2   2  27      156.09      126.26     15.09 o 
  -3   3  27      129.86      130.18     24.87 o 
  -2   3  27        7.70       11.67      4.21 o 
  -1   3  27      371.83      404.20     12.84 o 
   0   3  27        0.74        0.08      5.30 o 
   1   3  27       11.82       17.08      7.12 o 
  -2   4  27      136.39      124.92     29.72 o 
  -1   4  27      274.35      272.73     22.86 o 
  -2   0  28      500.75      555.78     27.50 o 
   0   0  28      260.77      226.74     16.58 o 
  -3   1  28       17.16       15.68      4.49 o 
  -2   1  28       33.93       25.52      8.42 o 
  -1   1  28      465.07      532.97     17.41 o 
   0   1  28      275.92      342.45     25.05 o 
   1   1  28      310.13      314.53     21.49 o 
  -3   2  28       81.06       85.04     17.97 o 
  -2   2  28       87.23       76.54     12.52 o 
  -1   2  28       39.47       33.74      8.38 o 
   0   2  28       31.40       22.99      7.69 o 
  -1   0  29       63.93       56.56     11.47 o 
                                                 
